# Supplementary material for: Canine vaccination in Germany: A survey of owner attitudes and compliance
Source: PLoS One. 2020 Aug 27;15(8):e0238371. doi: 10.1371/journal.pone.0238371 (PMC7451643; doi:10.1371/journal.pone.0238371)
Supplement: S1 Dataset — (CSV) [file pone.0238371.s008.csv]

	Questionnaire	Number_dogs	Age_dog	Age_acquisition	Origin_dog	Purebred_dog	Outdoor_acess	Dog_swimming	Kindof_swimming	Typeofdog_family	Typeofdog_breeding	Typeofdog_hunting	Typeofdog_sports	Typeofdog_guardian	Typeofdog_working	Typeofdog_assistance	Previous12months_boardingkennel	Previous12months_dogshow	Previous12months_dogschool	Previous12months_dogsportsclub	Previous12months_none	Previous24months_boardingkennel	Previous24months_dogshow	Previous24months_dogschool	Previous24months_dogsports	Previous24months_none	Previous36months_boardingkennel	Previous36months_dogshow	Previous36months_dogschool	Previous36months_dogsports	Previous36months_none	Laststay_abroad	Currently_medication	Plannedstay36_boardingkennel	Plannedstay36_dogshow	Plannedstay36_dogschool	Plannedstay36_dogsports	Plannedstay36_abroad	Trip_north	Trip_east	Trip_south	Trip_west	Ever_vaccinated	Vacimportance_leptospirosis	Vacimportance_kennel cough	Vacimportance_leishmaniosis	Vacimportance_HCC	Vacimportance_distemper	Vacimportance_parvovirosis
1	1	2	3	2	8	2	3	3	2	1	0	0	0	0	0	0	0	0	0	0	1	0	0	0	0	1	0	0	0	0	1	5	2	2	2	2	2	1			x		1	1	1	1	2	1	1
2	2	1	5	3	2	2	3	3	2	1	0	0	0	0	0	0	0	0	0	0	1	1	0	0	0	0	1	0	0	0	0	5	2	2	2	2	2	3					1	1	1	3	3	2	1
4	4	1	4	2	3	1	3	2	2	1	0	0	0	0	0	0	0	0	1	0	0	0	0	1	0	0	0	0	1	0	0	1	2	2	2	1	3	4					1	5	2	2	5	2	2
5	5	1	4	3	2	2	3	2	1	1	0	0	0	0	0	0	0	1	1	0	0	0	1	1	0	0	0	0	0	0	1	3	2	2	3	1	2	4					1	1	2	1	5	1	1
6	6	1	4	2	8	2	3	2	2	1	0	0	0	0	0	1	0	0	0	0	1	0	0	0	0	1	0	0	0	0	1	5	2	2	2	2	2	3					1	4	4	5	4	3	3
7	7	3	5	1	3	1	3	3	2	1	1	0	1	0	0	0	0	1	1	1	0	0	0	1	1	0	0	0	1	1	0	1	2	2	1	1	1	1		x	x		1	1	3	1	1	1	1
8	8	4	6	5	2	1	3	1	NA	1	0	0	0	0	0	0	0	0	0	0	1	0	0	0	0	1	0	0	0	0	1	1	1	3	2	2	2	1			x		1	4	4	4	4	2	2
9	9	2	4	2	1	2	3	2	2	1	0	0	0	0	1	0	0	0	0	0	1	0	0	0	0	1	0	0	0	0	1	5	2	2	2	2	2	4					1	2	2	4	4	2	4
10	10	1	5	3	1	2	3	2	1	1	0	0	0	0	0	0	0	0	1	0	0	1	0	1	0	0	1	0	0	0	0	4	2	2	2	3	2	1			x		1	1	3	3	1	1	1
11	11	2	5	2	4	1	3	3	2	1	0	0	1	0	0	0	0	0	0	1	0	0	0	0	1	0	0	0	0	1	0	1	2	2	2	3	1	1		x	x		1	1	2	1	3	1	2
12	12	1	5	2	3	1	3	3	2	1	0	0	1	0	0	0	0	1	1	1	0	0	1	1	1	0	0	1	1	1	0	5	2	2	1	1	1	3					1	2	2	1	2	1	1
13	13	2	5	2	4	1	3	3	2	1	0	0	1	0	0	0	0	0	0	1	0	0	0	0	1	0	0	0	0	1	0	2	2	2	2	2	1	4					1	2	4	4	4	4	4
14	14	1	3	3	1	2	3	2	1	1	0	0	0	0	0	0	0	0	0	0	1	0	0	0	0	1	0	0	0	0	1	1	2	2	2	3	3	1		x			1	1	2	1	2	2	2
15	15	4	5	2	3	1	2	2	2	1	0	0	0	0	0	0	0	0	0	0	1	0	0	0	0	1	0	0	0	0	1	5	2	2	2	2	2	3					1	4	4	4	4	4	4
16	16	4	4	3	2	2	3	2	1	1	0	0	0	0	0	0	1	0	0	0	0	1	0	0	0	0	1	0	0	0	0	5	2	1	1	1	1	3					1	1	3	4	3	1	1
17	17	2	5	4	2	2	3	2	2	1	0	0	0	0	0	0	1	0	1	0	0	1	0	1	0	0	1	0	1	0	0	5	2	2	2	2	2	1	x			x	1	4	3	4	2	2	2
19	19	2	4	2	6	2	1	1	NA	1	0	0	0	0	0	0	0	0	1	0	0	0	0	1	0	0	0	0	1	0	0	1	2	2	2	2	2	1		x	x		1	1	5	5	5	1	1
20	20	1	4	4	1	2	3	1	NA	1	0	0	0	0	0	0	0	0	1	0	0	0	0	1	0	0	0	0	1	0	0	3	2	2	2	1	3	1	x			x	1	1	1	1	1	1	1
21	21	1	5	4	2	1	3	3	2	1	0	0	0	0	0	0	0	0	0	0	1	0	0	0	0	1	0	0	0	0	1	5	2	2	2	2	2	3					1	3	1	1	3	1	3
22	22	1	3	2	3	1	3	3	1	1	0	0	1	0	0	0	1	0	1	0	0	1	0	1	0	0	1	0	1	0	0	1	2	3	2	1	3	2			x		1	2	2	2	5	2	2
23	23	1	3	1	8	3	3	3	2	1	0	0	0	0	0	0	0	0	0	0	1	0	0	0	0	1	0	0	0	0	1	5	2	2	2	2	2	4					1	1	1	3	2	1	1
24	24	1	5	4	1	2	3	1	NA	1	0	0	1	0	0	0	0	0	0	0	1	0	0	1	0	0	0	0	1	0	0	3	2	2	2	3	3	3					1	5	3	1	1	5	1
25	25	2	4	1	7	2	3	1	NA	1	0	0	0	0	0	0	0	0	0	0	1	0	0	0	0	1	0	0	0	0	1	1	2	2	2	2	2	4					1	4	4	3	2	2	2
26	26	2	4	2	1	2	1	1	NA	1	0	0	0	0	0	0	0	0	0	0	1	1	0	1	0	0	0	0	1	0	0	1	2	3	2	2	2	4					1	2	2	2	2	2	2
27	27	1	4	3	1	2	3	1	NA	1	0	0	0	0	0	0	0	0	0	0	1	0	0	0	0	1	0	0	0	0	1	5	2	2	2	2	2	3					1	2	1	5	5	1	1
28	28	1	4	2	8	1	3	1	NA	1	0	0	0	1	0	0	0	0	1	0	0	0	0	1	0	0	0	0	0	0	1	5	2	2	2	3	3	3					1	5	1	5	5	1	1
29	29	2	5	4	6	1	3	2	1	0	0	0	0	0	1	0	0	0	1	0	0	0	0	1	0	0	0	0	1	0	0	5	2	2	2	1	3	3					1	3	3	1	1	1	1
30	30	1	4	4	8	2	1	1	NA	1	0	0	1	0	0	0	0	0	0	0	1	0	0	0	0	1	0	0	0	0	1	2	1	2	2	1	3	4					1	1	1	2	1	1	1
31	31	3	4	2	4	2	3	1	NA	1	0	0	0	0	0	0	1	0	1	0	0	1	0	0	0	0	0	0	0	0	0	5	2	1	2	3	2	3					1	2	1	2	1	1	1
32	32	1	3	2	3	1	3	2	2	1	0	0	0	0	0	0	0	0	1	0	0	0	0	0	0	1	0	0	0	0	1	1	2	2	3	1	3	1		x			1	2	2	2	1	2	1
33	33	1	4	2	3	1	3	3	2	1	0	0	0	0	0	0	1	0	1	0	0	1	0	1	0	0	1	0	1	0	0	5	2	1	2	1	2	3					1	1	1	1	1	1	1
34	34	3	5	2	4	2	3	2	1	1	0	0	0	0	0	0	0	0	0	0	1	0	0	0	0	1	0	0	0	0	1	3	2	2	3	2	2	4					1	2	3	2	2	2	2
35	35	1	5	2	4	1	2	2	1	1	0	0	0	0	0	0	0	0	0	0	1	0	0	0	0	1	0	0	0	0	1	2	2	2	2	3	3	1		x	x		1	1	4	3	2	1	1
37	37	1	5	4	6	1	3	2	1	1	0	0	0	0	0	0	0	0	0	0	1	0	0	0	0	1	0	0	0	0	1	5	1	2	2	2	2	3					1	1	3	2	5	1	1
38	38	1	5	2	2	2	3	3	1	1	0	0	0	0	0	0	0	0	0	0	1	0	0	0	0	1	0	0	0	0	1	5	1	2	2	2	2	3					1	3	3	4	5	1	1
39	39	3	5	2	4	2	3	2	1	0	0	0	1	0	0	0	0	0	0	0	1	0	0	0	0	1	0	0	0	0	1	5	2	2	2	2	1	1		x	x	x	1	2	4	4	3	2	2
40	40	2	5	4	1	2	3	2	1	1	0	0	0	0	0	0	1	0	0	0	0	1	0	0	0	0	1	0	0	0	0	1	1	1	2	2	2	1		x	x		1	1	3	3	3	1	1
41	41	2	4	3	6	1	1	1	NA	1	0	0	0	0	0	0	0	0	0	0	1	0	0	0	0	1	0	0	0	0	1	5	2	2	2	2	2	3					1	5	3	5	3	3	4
42	42	1	5	4	7	2	3	2	2	1	0	0	0	0	0	0	0	0	0	0	1	0	0	0	0	1	0	0	0	0	1	5	2	2	2	2	2	1			x	x	1	1	2	1	5	1	1
43	43	2	5	3	2	2	2	3	2	1	0	0	0	0	0	0	0	0	0	0	1	0	0	0	0	1	0	0	0	0	1	5	2	2	2	2	1	3					1	2	3	4	2	2	2
45	45	1	5	4	2	2	2	3	2	1	0	0	0	0	0	0	1	0	0	0	0	1	0	0	0	0	1	0	0	0	0	1	2	1	NA	NA	NA	1					1	1	1	NA	3	2	2
46	46	2	4	3	1	2	1	2	2	1	0	0	0	0	0	0	1	0	0	0	0	1	0	0	0	0	1	0	0	0	0	5	2	1	2	2	2	3					1	3	3	3	3	2	2
47	47	1	4	2	3	1	3	3	2	1	0	0	0	0	0	0	1	0	0	0	0	1	0	0	0	0	0	0	0	0	1	3	2	2	2	2	2	1		x	x		1	2	4	4	4	2	4
48	48	1	4	3	8	2	3	3	2	1	0	0	0	0	0	0	0	0	1	0	0	0	0	1	0	0	0	0	1	0	0	1	1	2	2	1	1	1			x		1	1	3	4	1	1	1
49	49	1	3	2	7	2	3	2	2	1	0	0	1	0	0	0	0	0	1	0	0	0	0	1	0	0	0	0	1	0	0	5	2	2	3	1	1	4					1	2	2	1	2	1	1
51	51	1	6	3	1	2	3	2	2	1	0	0	0	0	0	0	0	0	0	0	1	0	0	0	0	1	0	0	0	0	1	5	2	2	2	2	2	3					1	5	2	1	5	1	1
52	52	1	3	2	4	1	3	3	2	1	0	0	1	0	0	0	0	0	0	0	1	0	0	0	0	1	0	0	0	0	1	5	2	2	2	3	3	4					1	1	1	1	1	1	2
53	53	1	4	2	4	1	3	3	2	1	0	0	0	0	0	0	0	0	0	0	1	0	0	0	0	1	0	0	0	0	1	5	2	2	2	2	2	3					1	2	2	2	2	1	1
54	54	1	5	4	6	2	3	3	2	1	0	0	0	0	0	0	0	0	0	0	1	0	0	0	0	1	0	0	0	0	1	1	2	2	3	2	2	1		x	x		1	5	5	5	5	1	5
55	55	2	4	3	2	2	1	3	2	1	0	0	0	0	0	0	1	0	1	0	0	1	0	1	0	0	0	0	0	0	1	5	2	1	2	1	2	1	x				1	2	1	2	1	1	1
56	56	1	5	2	5	2	3	3	2	1	0	0	1	0	0	0	1	0	0	0	0	1	0	0	0	0	0	0	1	0	0	5	2	1	2	2	3	3					1	5	1	1	5	1	1
57	57	1	6	2	1	2	3	2	1	1	0	0	1	0	0	1	0	0	0	1	0	0	0	0	1	0	0	0	0	1	0	3	1	2	2	2	1	1	x		x		1	1	4	3	3	1	1
58	58	1	2	2	3	1	3	2	2	1	0	0	0	0	0	0	0	0	1	0	0	0	0	0	0	1	0	0	0	0	1	5	2	2	2	1	3	1			x	x	1	2	3	1	2	1	2
59	59	2	4	3	6	1	3	3	2	1	0	0	0	0	0	0	0	0	0	0	1	0	0	1	0	0	0	1	1	0	0	1	2	2	2	2	2	1			x		1	2	2	1	2	1	1
60	60	2	2	2	4	1	3	3	2	1	0	0	1	0	0	0	0	0	0	0	1	0	0	0	0	1	0	0	0	0	1	5	1	2	2	2	1	1	x		x	x	1	2	2	3	2	2	2
61	61	2	3	2	3	1	1	2	2	0	0	0	1	0	0	0	1	0	0	1	0	0	0	0	0	1	0	0	0	0	1	5	2	1	1	2	1	3					1	1	1	1	1	1	1
62	62	2	6	4	1	2	1	2	2	1	0	0	0	0	0	0	0	0	0	0	1	0	0	0	0	1	0	0	0	0	1	1	2	3	2	2	2	1	x				1	3	3	3	2	2	2
63	63	1	6	1	4	2	3	1	NA	1	0	0	0	0	0	0	0	0	0	0	1	0	0	0	0	1	0	0	0	0	1	5	2	2	2	2	2	3					1	1	1	1	1	1	1
64	64	3	5	3	2	2	3	3	1	1	0	0	0	0	0	0	0	0	1	0	0	0	0	1	0	0	0	0	1	0	0	5	2	3	2	1	3	3					1	3	3	4	5	3	3
65	65	3	4	2	8	2	3	2	1	0	0	0	1	0	0	0	0	0	0	1	0	0	0	0	1	0	0	0	0	1	0	5	2	2	2	2	1	3					1	1	3	3	3	2	2
66	66	2	5	2	3	1	2	3	2	1	0	0	0	0	0	0	1	0	0	0	0	1	0	0	0	0	1	0	0	0	0	3	2	1	2	2	2	1		x	x		1	2	1	2	5	1	1
67	67	2	6	2	7	2	2	2	2	1	0	0	0	0	0	0	0	0	0	0	1	0	0	0	0	1	0	0	0	0	1	3	2	2	2	2	2	2		x	x		1	2	2	3	2	2	2
68	68	2	5	3	1	2	3	1	NA	1	0	0	1	0	0	0	0	1	1	1	0	0	1	1	1	0	0	1	1	1	0	4	2	2	1	1	1	1				x	1	2	2	3	5	1	1
69	69	1	4	2	3	1	3	3	2	1	0	0	0	0	0	0	1	0	0	0	0	1	0	1	1	0	1	0	1	1	0	1	2	1	2	2	1	NA					NA	1	1	1	1	1	1
70	70	4	6	2	3	1	2	3	1	1	1	0	0	0	0	1	0	1	1	0	0	0	1	1	0	0	0	1	1	0	0	4	2	2	1	1	2	3					1	2	1	3	2	1	1
71	71	4	5	2	3	1	3	1	NA	1	1	0	0	0	0	0	0	1	1	0	0	0	1	1	0	0	0	1	1	0	0	2	2	2	1	1	3	1				x	1	1	1	1	3	1	1
72	72	1	4	2	3	2	3	2	1	1	0	0	1	0	0	0	0	0	0	1	0	0	0	0	1	0	0	0	0	1	0	1	2	2	2	2	1	1			x	x	1	2	4	2	5	2	2
73	73	3	4	2	1	2	3	3	2	1	0	0	1	0	0	0	0	0	0	1	0	0	0	0	1	0	0	0	0	1	0	2	1	2	2	3	1	3					1	2	2	2	2	2	2
74	74	1	4	2	2	2	2	1	NA	1	0	0	0	0	0	0	0	0	0	0	1	0	0	0	0	1	0	0	0	0	1	5	2	2	2	2	2	3					1	4	4	4	4	4	4
75	75	1	5	3	2	2	3	2	1	1	0	0	1	0	0	0	0	0	0	1	0	0	0	0	1	0	0	0	0	1	0	5	2	3	2	2	1	1		x	x		1	1	1	3	1	1	1
76	76	2	4	2	5	2	3	2	2	1	0	0	0	0	0	0	1	0	0	0	0	1	0	0	0	0	0	0	0	0	1	5	2	3	2	3	2	3					1	2	4	4	1	2	1
77	77	1	6	2	4	2	1	1	NA	1	0	0	0	0	0	0	0	0	0	0	1	0	0	0	0	1	0	0	0	0	1	4	2	2	2	2	2	3					1	5	3	5	3	2	2
78	78	1	5	3	2	2	3	2	1	1	0	0	0	0	0	0	0	0	1	0	0	0	0	1	0	0	0	0	0	1	0	4	2	2	2	1	2	4					1	1	3	1	1	1	1
79	79	3	3	2	3	1	2	3	2	1	0	0	0	0	0	0	0	0	1	1	0	0	1	1	1	0	0	1	1	1	0	1	2	2	1	2	2	1				x	1	1	2	2	2	1	1
80	80	1	5	5	1	1	3	2	1	1	0	0	0	0	0	0	0	0	0	0	1	0	0	0	0	1	0	0	0	0	1	1	2	2	2	2	2	3					1	5	5	1	2	4	5
81	81	3	4	3	3	1	3	2	1	1	1	0	0	0	0	0	0	1	0	1	0	0	1	0	1	0	0	1	0	1	0	1	2	2	1	2	1	1					1	1	1	1	1	1	1
82	82	4	5	3	1	2	1	2	1	1	0	0	0	1	0	0	0	0	0	1	0	0	0	0	1	0	0	0	0	1	0	5	2	3	2	2	3	3					1	1	1	1	1	1	1
83	83	2	4	2	3	1	3	1	NA	1	0	0	0	0	0	0	0	0	1	0	0	0	0	1	0	0	0	0	1	0	0	5	1	2	2	1	3	3					1	5	5	5	5	5	5
84	84	3	4	3	1	2	3	2	1	1	0	0	1	0	0	0	0	0	1	1	0	0	0	1	1	0	0	0	1	1	0	1	2	3	2	1	1	1			x		1	5	2	2	4	1	1
85	85	4	4	2	3	1	3	3	2	1	1	0	0	0	0	0	0	1	0	0	0	0	1	0	0	0	0	1	0	0	0	1	2	2	1	2	2	1		x	x		1	1	3	3	1	1	1
86	86	3	4	2	3	1	2	3	2	1	0	0	1	0	1	0	0	0	0	1	0	0	0	0	1	0	0	0	0	1	0	1	2	2	2	2	1	1		x	x		1	1	2	2	4	1	1
87	87	2	5	2	2	2	3	3	2	1	0	0	1	0	0	0	0	0	0	1	0	0	0	0	1	0	0	0	0	1	0	5	2	2	3	2	1	4					1	1	1	1	1	1	1
88	88	1	4	2	4	1	1	1	NA	1	0	0	0	0	0	0	0	0	0	0	1	0	0	0	0	1	0	0	0	0	1	1	2	2	2	2	2	3					1	2	1	5	5	2	1
90	90	2	5	2	3	1	3	2	2	1	1	0	1	0	0	0	0	1	1	1	0	0	1	1	1	0	0	1	1	1	0	1	2	2	2	1	1	1	x		x	x	1	2	2	2	3	2	2
91	91	1	5	2	1	2	3	3	2	1	0	0	0	0	0	0	0	0	0	0	1	0	0	0	0	1	0	0	0	0	1	2	2	2	2	2	2	1				x	1	2	2	3	2	2	2
92	92	1	4	2	6	2	1	2	2	1	0	0	0	0	0	0	0	0	0	0	1	0	0	0	0	1	0	0	0	0	1	5	2	2	2	3	2	3					1	5	4	5	5	4	5
93	93	2	5	4	5	1	2	3	2	1	0	0	0	0	0	0	0	0	0	0	1	0	0	0	0	1	0	0	0	0	0	1	2	2	2	2	2	1		x	x		1	2	4	4	2	2	2
94	94	1	4	1	6	1	1	1	NA	1	0	0	0	0	0	0	1	0	0	0	0	1	0	0	0	0	1	0	0	0	0	1	2	1	2	2	3	2	x	x			1	1	1	1	1	1	1
95	95	2	5	2	3	1	3	2	2	1	0	1	0	0	0	1	0	0	0	0	1	0	0	1	0	0	0	0	1	0	0	1	2	2	2	2	2	1		x	x		1	5	3	2	5	1	2
96	96	1	4	3	7	1	3	2	2	1	0	0	0	0	0	0	0	0	0	0	1	0	0	0	0	1	0	0	0	0	1	5	2	2	2	3	3	1			x		1	5	5	5	2	3	3
97	97	2	4	3	3	1	3	3	2	1	0	0	1	0	0	0	0	0	1	1	0	0	1	1	1	0	0	1	1	1	0	1	2	2	2	1	1	1		x	x	x	1	2	2	2	2	2	2
98	98	3	6	2	3	1	3	1	NA	1	0	0	0	0	0	0	0	0	0	0	1	0	0	0	0	1	0	0	0	0	1	5	2	2	2	2	2	1			x	x	1	3	4	3	3	2	2
99	99	4	5	4	1	2	3	2	1	1	0	0	0	0	0	0	0	0	0	0	1	0	0	0	0	1	0	0	0	0	1	5	2	2	2	2	2	3					1	5	5	2	3	1	1
100	100	1	3	2	4	1	3	3	1	1	0	0	0	1	0	0	1	0	1	0	0	1	0	1	0	0	1	0	1	0	0	5	2	1	2	1	2	1		x			1	5	2	5	5	2	5
101	101	1	4	2	4	1	3	3	1	1	0	0	1	0	0	0	1	0	0	0	0	1	0	1	0	0	1	0	1	0	0	2	2	3	2	3	3	1		x	x		1	3	3	3	2	1	1
102	102	3	5	2	3	1	3	3	2	1	0	0	0	0	0	0	0	0	0	0	1	0	0	0	0	1	0	0	0	0	1	5	2	2	3	3	2	3					1	1	4	1	5	1	1
103	103	1	5	5	2	2	3	2	2	1	0	0	0	0	0	0	1	0	1	0	0	1	0	1	0	0	1	0	1	0	0	3	2	1	2	2	2	4					1	1	4	3	5	3	3
104	104	4	5	2	3	1	2	2	1	0	1	0	0	0	0	0	0	1	0	0	0	0	1	0	0	0	0	1	0	0	0	1	2	2	1	NA	NA	1		x	x		1	1	1	1	1	1	1
105	105	3	3	1	8	2	3	3	2	1	0	0	0	0	0	0	0	0	0	0	1	0	0	0	0	1	0	0	0	0	1	5	2	2	2	3	3	3					1	3	4	4	1	1	1
106	106	1	4	2	3	2	3	2	2	1	0	0	0	0	0	0	0	0	0	0	1	0	0	1	0	0	0	0	1	0	0	5	2	2	2	1	2	3					1	1	1	1	5	1	1
107	107	1	4	2	3	1	3	3	2	1	0	0	0	0	0	0	1	0	1	0	0	1	0	1	0	0	0	0	0	0	1	1	2	1	NA	1	NA	1	x				1	1	2	1	3	1	1
108	108	3	4	2	3	1	1	3	2	1	0	0	1	0	0	0	0	1	0	1	0	0	1	0	1	0	0	1	0	1	0	1	2	2	1	2	1	1		x	x	x	1	1	3	3	1	1	1
110	110	2	3	2	3	1	3	2	2	1	0	0	0	0	0	0	1	1	1	0	0	1	1	1	0	0	1	1	1	0	0	5	2	3	1	1	3	1				x	1	1	2	2	1	1	1
111	111	1	3	2	6	2	1	2	2	1	0	0	0	0	0	0	0	0	1	1	0	0	0	1	1	0	0	0	0	0	1	1	2	1	2	1	1	1			x		1	2	5	3	5	2	2
113	113	4	5	4	1	2	3	2	1	1	0	0	0	0	0	0	0	0	1	0	0	0	0	1	0	0	0	0	1	0	0	1	2	2	2	1	2	1				x	1	1	1	5	3	1	1
114	114	3	3	2	4	2	3	3	2	1	0	0	0	0	0	0	1	0	0	0	0	1	0	0	0	0	1	0	0	0	0	1	2	1	2	2	2	1				x	1	1	1	1	3	1	1
115	115	2	5	2	3	1	2	3	2	0	0	0	1	0	0	0	0	0	0	1	0	0	0	1	1	0	0	0	1	1	0	1	2	2	2	3	1	1		x	x		1	3	4	2	3	4	4
116	116	2	3	2	6	2	3	3	1	1	0	0	0	0	0	0	0	0	1	0	0	0	0	0	0	1	0	0	0	0	1	5	2	2	3	3	3	1				x	1	5	2	3	3	2	1
117	117	4	4	2	3	1	3	2	2	0	1	0	0	0	0	0	0	1	0	0	0	0	1	0	0	0	0	1	0	0	0	3	2	2	1	2	2	4					1	1	1	3	1	1	1
118	118	1	4	3	2	3	3	3	2	1	0	0	1	0	0	0	0	0	1	1	0	0	0	1	1	0	0	0	1	1	0	1	1	2	2	3	1	1			x		1	2	2	1	1	2	1
119	119	4	4	1	8	2	3	1	NA	1	0	0	0	0	0	0	0	0	0	0	1	0	0	0	0	1	0	0	0	0	1	5	2	2	2	2	2	3					1	3	3	3	5	1	1
120	120	2	6	6	1	1	3	2	1	1	0	0	0	0	0	0	0	0	0	0	1	0	0	0	0	1	0	0	0	0	1	1	2	2	2	2	2	1			x	x	1	2	1	1	2	1	2
121	121	1	3	2	4	2	3	3	2	1	0	0	0	0	0	0	0	0	0	0	0	0	0	0	0	1	0	0	0	0	1	5	1	2	2	2	2	1					1	1	1	1	1	1	1
122	122	2	4	2	4	1	3	2	2	1	0	0	0	0	0	0	0	0	1	0	0	0	0	1	0	0	0	0	1	0	0	5	2	2	2	2	2	3					1	2	1	1	1	1	1
123	123	2	4	2	1	2	3	1	NA	1	0	0	0	0	0	0	0	0	1	0	0	0	0	0	0	1	0	0	0	0	1	2	2	2	2	1	3	3					1	3	2	3	3	2	2
124	124	2	5	4	1	2	2	2	2	1	0	0	0	0	0	0	0	0	0	0	1	0	0	0	0	1	0	0	0	0	1	2	2	3	2	2	3	1	x				1	3	2	3	2	2	1
125	125	3	3	5	3	1	3	1	NA	1	0	0	0	0	0	0	0	0	1	0	0	0	0	0	1	0	0	0	0	1	0	1	2	3	2	2	1	1		x	x		1	1	1	1	1	1	1
126	126	2	5	2	2	2	3	1	NA	1	0	0	0	0	0	0	0	0	0	0	1	0	0	0	0	1	0	0	0	0	1	5	2	2	2	2	2	3					1	1	1	1	1	1	1
127	127	2	6	2	3	1	3	3	2	1	0	0	0	0	0	0	0	0	0	0	1	0	0	0	0	1	0	0	0	0	1	5	1	2	2	3	2	4					1	5	3	5	5	2	2
129	129	3	4	2	4	1	3	3	2	1	0	0	0	0	1	0	0	0	1	1	0	0	0	1	1	0	0	0	1	1	0	1	2	2	2	2	1	1				x	1	4	4	4	3	2	2
130	130	2	6	2	7	2	3	2	1	1	0	0	1	0	0	0	0	0	0	0	1	0	0	1	1	0	0	0	1	1	0	5	2	2	2	2	2	3					1	1	1	1	1	1	1
131	131	2	4	3	1	2	3	2	2	1	0	0	0	0	0	0	0	0	1	0	0	0	0	1	0	0	0	0	1	0	0	1	2	3	2	1	1	2		x	x	x	1	4	4	4	4	4	4
133	133	1	4	2	3	1	3	2	2	1	0	0	1	0	0	0	0	0	1	1	0	0	0	1	1	0	0	0	0	0	1	1	2	2	2	1	1	1		x	x		1	2	3	3	3	1	1
134	134	1	5	3	3	1	3	1	NA	1	0	0	0	0	0	0	0	0	0	0	1	0	0	0	0	1	0	0	0	0	1	5	2	2	2	2	2	4					1	1	1	1	1	1	1
135	135	1	3	2	6	2	1	1	NA	1	0	0	1	0	0	0	1	0	1	0	0	1	0	1	0	0	1	0	1	0	0	5	2	1	2	1	3	2	x				1	5	5	5	5	5	5
136	136	2	4	2	4	1	3	1	NA	1	0	0	0	0	0	0	0	0	0	0	1	0	0	0	0	1	0	0	0	0	1	5	2	3	2	2	2	4					1	1	1	3	1	1	1
137	137	1	4	4	8	1	3	3	2	1	0	0	0	0	0	0	0	0	0	0	1	0	0	1	0	0	0	0	0	0	1	5	2	1	2	2	2	3					1	2	2	1	2	1	1
138	138	1	4	2	3	1	3	1	NA	1	0	0	0	0	0	0	0	0	0	0	1	0	0	0	0	1	0	0	0	0	1	1	2	2	2	2	2	1			x		1	1	2	1	1	1	1
139	139	2	4	2	4	2	3	2	1	1	0	0	0	0	0	0	0	0	0	0	1	0	0	0	0	1	0	0	0	0	1	4	2	2	2	2	2	1			x	x	1	1	1	1	3	1	1
140	140	1	4	2	3	1	3	3	2	1	1	0	1	0	0	0	1	0	1	0	0	1	0	1	0	0	0	0	0	0	1	5	2	1	1	1	1	2			x		1	2	1	1	2	1	2
141	141	1	5	4	8	1	3	3	2	1	0	0	0	0	0	0	0	0	0	0	1	0	0	0	0	1	0	0	0	0	1	5	2	2	2	2	2	3					1	4	4	4	4	4	4
142	142	3	5	3	1	1	3	2	1	1	0	0	1	0	0	0	0	0	0	0	1	0	0	0	0	1	0	0	0	0	1	1	1	3	2	2	2	1			x	x	1	2	3	4	2	1	1
143	143	2	6	4	4	1	3	3	2	1	0	0	0	0	0	0	0	0	0	0	1	0	0	0	0	1	0	0	0	0	1	5	1	2	2	2	2	1	x	x	x	x	1	1	3	4	1	1	1
144	144	1	4	2	5	3	1	1	NA	1	0	0	0	0	0	0	0	0	0	0	1	0	0	0	0	1	0	0	0	0	1	5	2	2	2	2	2	1	x				1	2	2	2	5	2	2
145	145	1	4	2	4	2	3	2	2	1	0	0	0	0	0	0	0	0	0	1	0	0	0	0	0	0	0	0	0	0	0	1	2	1	2	2	1	1				x	1	2	2	5	5	1	2
146	146	4	5	2	5	1	3	3	2	1	0	0	0	0	0	0	0	0	0	0	1	0	0	0	0	1	0	0	0	0	1	5	2	2	2	2	2	3					1	4	4	4	4	1	1
147	147	2	4	2	3	1	2	3	2	1	1	1	1	0	0	0	1	1	1	1	0	1	1	1	1	0	1	1	1	1	0	1	2	1	1	1	1	1	x	x	x	x	1	1	3	4	2	1	1
148	148	3	5	2	4	1	3	2	2	1	0	0	0	0	0	0	0	0	1	0	0	0	0	1	0	0	0	0	1	0	0	2	2	2	2	1	2	1			x	x	1	2	2	2	2	2	1
150	150	4	4	2	3	1	3	2	2	1	1	0	0	0	0	0	0	0	0	0	1	0	1	1	0	0	0	1	1	0	0	5	2	2	1	1	2	3					1	1	1	4	1	1	1
151	151	2	3	2	3	1	3	3	2	1	0	0	1	0	0	0	0	0	1	0	0	0	0	1	0	0	0	0	0	0	1	5	2	2	2	1	2	3					1	2	3	2	3	2	2
152	152	2	6	2	2	2	2	3	2	1	0	0	1	0	0	0	0	0	1	1	0	0	0	1	1	0	0	0	1	1	0	1	2	2	2	1	1	1		x	x		1	5	3	5	3	4	5
153	153	1	5	4	2	2	1	1	NA	1	0	0	0	0	0	0	0	0	0	0	1	0	0	0	0	1	0	0	0	0	1	5	2	2	2	2	2	3					1	1	1	1	5	1	1
154	154	1	4	2	4	1	1	2	1	1	0	0	0	0	0	0	0	0	0	0	0	0	0	1	0	0	0	0	0	0	0	5	2	2	2	2	2	3					1	5	5	5	5	2	2
155	155	2	4	2	4	1	3	1	NA	1	0	0	1	0	0	0	1	0	1	1	0	1	0	1	1	0	1	0	1	1	0	5	2	2	2	1	1	1	x				1	2	2	1	1	1	1
156	156	2	5	3	3	1	3	1	NA	1	1	0	0	0	0	0	0	1	0	0	0	0	1	1	1	0	0	1	1	1	0	5	2	2	1	2	2	1			x	x	1	3	2	3	1	1	1
157	157	1	6	3	7	2	3	1	NA	1	0	0	1	0	0	0	0	0	0	0	1	0	0	0	1	0	0	0	0	1	0	2	1	2	2	2	2	3					1	2	2	2	1	2	2
158	158	3	4	1	4	2	3	2	1	1	0	0	1	0	0	0	0	0	1	0	0	0	0	1	0	0	0	0	1	0	0	2	1	2	2	1	3	4					1	1	3	3	1	1	1
159	159	1	4	3	1	2	2	3	2	1	0	0	0	0	0	0	0	0	0	0	1	0	0	0	0	1	0	0	0	0	1	1	2	2	2	2	3	2		x	x	x	1	1	1	2	3	1	2
160	160	1	5	2	3	1	3	1	NA	1	0	0	0	0	0	0	1	0	0	0	0	1	0	0	0	0	1	0	0	0	0	5	2	1	2	2	2	3					1	2	2	2	2	2	2
161	161	2	5	2	1	2	3	3	2	1	0	0	1	0	0	0	1	0	1	1	0	1	0	1	1	0	1	0	1	1	0	1	2	3	3	1	1	1					1	3	3	2	2	1	1
162	162	1	4	3	1	2	3	3	2	1	0	0	0	0	0	0	1	0	0	0	0	1	0	0	0	0	0	0	0	0	1	1	2	3	2	2	2	2			x		1	1	5	1	5	1	1
163	163	2	6	3	2	1	3	3	2	1	0	0	0	0	0	0	0	0	0	0	1	0	0	0	0	1	0	0	0	0	1	3	1	2	2	2	2	1			x		1	1	1	3	1	1	1
165	165	1	4	3	1	2	3	3	2	1	0	0	1	0	0	0	0	0	1	1	0	0	0	1	0	0	0	0	0	0	1	1	2	2	2	1	3	1			x		1	2	1	1	2	2	1
166	166	1	5	4	7	1	3	3	2	1	0	0	0	0	0	0	1	0	0	0	0	1	0	0	0	0	1	0	0	0	0	5	1	1	NA	NA	NA	3					1	1	1	2	1	1	1
167	167	1	5	2	2	2	3	3	2	1	0	0	0	0	0	0	1	0	0	0	0	1	0	0	0	0	1	0	0	0	0	1	2	2	2	3	3	1		x	x		1	1	2	1	2	2	2
168	168	1	5	2	1	2	3	2	1	1	0	0	0	0	0	0	0	0	0	0	1	0	0	0	0	1	0	0	0	0	1	5	2	2	2	2	2	4					1	1	1	1	5	1	1
169	169	3	5	2	3	1	2	3	2	0	0	0	1	0	0	0	0	0	1	1	0	0	0	1	1	0	0	0	1	1	0	4	2	2	2	1	1	4					1	1	2	1	5	2	1
170	170	1	6	4	2	2	3	3	2	1	0	0	0	0	0	0	0	0	0	0	1	1	0	0	0	0	1	0	0	1	0	5	1	2	2	2	2	3					1	2	2	2	5	2	2
171	171	1	4	2	3	1	3	2	1	0	0	0	0	1	0	0	0	0	0	0	1	0	0	0	0	1	0	0	1	0	0	5	2	2	2	2	2	4					1	1	1	NA	NA	1	1
172	172	1	5	5	1	2	1	1	NA	1	0	0	0	0	0	0	1	0	1	0	0	1	0	1	0	0	0	0	0	0	0	5	2	2	2	3	2	3					1	3	3	3	2	NA	2
173	173	3	4	1	4	2	3	2	2	1	0	0	0	0	0	0	0	0	0	0	1	0	0	0	0	1	0	0	0	0	1	5	2	2	2	2	2	4					1	2	1	2	3	2	1
174	174	1	4	1	4	2	3	3	1	1	0	0	0	0	0	0	1	0	0	0	0	1	0	0	0	0	1	0	0	0	0	5	2	2	2	2	3	4					1	4	4	5	3	2	1
175	175	1	5	1	3	1	3	1	NA	1	0	0	0	0	0	0	0	0	0	0	1	0	0	0	0	1	0	0	1	0	0	1	2	2	2	2	2	1					1	5	5	5	5	5	5
176	176	1	4	2	3	1	3	3	1	1	0	0	0	0	0	0	0	0	1	0	0	0	0	1	0	0	0	0	1	0	0	1	2	2	2	2	2	4					1	1	3	3	1	1	1
177	177	1	6	3	1	2	3	2	1	1	0	0	0	0	0	0	0	0	0	0	1	0	0	0	0	1	0	0	0	0	1	4	2	2	2	2	2	1	x	x			1	1	2	1	2	1	1
178	178	1	5	4	2	2	3	1	NA	1	0	0	0	0	0	0	1	0	0	0	0	1	0	0	0	0	1	0	0	0	0	1	2	2	2	2	2	4					1	5	4	2	4	4	4
179	179	1	5	2	3	1	3	2	2	1	0	0	0	0	0	0	0	0	0	0	1	0	0	0	0	1	0	0	0	1	0	5	2	2	2	2	2	3					1	1	3	3	5	3	3
180	180	4	4	1	8	1	3	3	2	1	1	0	1	0	0	0	0	1	0	1	0	0	1	0	1	0	0	1	0	1	0	5	2	2	1	2	1	4					1	1	3	3	2	1	1
181	181	1	5	3	6	2	3	2	1	1	0	0	0	0	0	0	0	0	0	0	1	0	0	0	0	1	0	0	0	0	1	5	2	2	2	2	2	1		x	x		1	5	2	2	5	4	3
182	182	1	4	2	3	1	1	1	NA	1	0	0	0	0	0	0	1	0	0	1	0	1	0	0	1	0	1	0	0	1	0	5	2	1	2	2	1	3					1	1	5	4	1	1	1
183	183	4	6	4	1	2	3	1	NA	1	0	0	0	0	0	0	0	0	0	0	1	0	0	0	0	1	0	0	0	0	1	1	2	2	2	2	2	1		x		x	1	3	4	4	4	2	2
184	184	1	3	3	7	1	3	1	NA	1	0	0	0	0	0	0	0	0	0	0	1	0	0	0	0	1	0	0	0	0	1	5	2	2	3	2	2	3					1	1	1	1	1	1	1
185	185	1	4	2	4	1	3	3	2	1	0	0	0	0	0	0	0	0	0	0	1	0	0	0	0	1	0	0	0	0	1	2	2	2	2	1	1	1		x	x		1	2	2	2	5	2	2
187	187	2	3	2	3	1	1	2	2	1	0	0	0	0	0	0	0	0	0	0	1	0	0	0	0	1	0	0	0	0	1	1	2	1	2	2	2	3					1	2	2	2	5	2	2
188	188	2	4	2	4	2	3	3	2	1	0	0	0	0	0	0	0	0	1	0	0	0	0	0	0	1	0	0	0	0	1	5	2	NA	NA	3	3	3					1	NA	3	1	1	1	1
189	189	1	5	3	1	2	3	2	2	1	0	0	0	0	0	0	0	0	0	0	1	0	0	0	0	1	0	0	0	0	1	5	2	2	2	2	2	3					1	1	2	1	1	1	2
190	190	2	4	2	4	1	3	3	2	1	0	0	0	0	0	0	0	0	0	0	1	0	0	0	0	0	0	0	1	0	0	5	2	2	2	2	2	1	x				1	2	2	1	3	1	1
191	191	1	4	2	3	1	2	3	2	1	0	0	0	0	0	0	0	0	0	0	0	0	0	1	0	0	0	0	0	0	0	5	2	3	2	2	2	3					1	1	1	1	1	1	1
192	192	2	4	2	3	1	3	NA	NA	1	1	0	0	0	0	0	0	1	1	0	0	0	1	1	0	0	0	0	0	0	1	5	2	2	1	3	3	1		x	x		1	2	2	1	5	1	1
193	193	2	5	4	1	1	3	2	1	1	0	0	0	0	0	0	0	0	0	0	1	0	0	0	0	1	0	0	0	0	1	5	2	2	2	2	2	3					1	5	3	2	2	1	NA
194	194	1	4	3	1	1	3	3	1	1	0	0	0	0	0	0	1	0	0	0	0	1	0	0	0	0	0	0	0	0	1	2	2	1	2	3	2	4					1	2	2	1	2	1	1
195	195	3	5	4	1	1	3	2	2	1	0	0	0	0	0	0	0	0	0	0	1	0	0	0	0	1	0	0	0	0	1	5	2	2	2	2	2	4					1	2	4	5	5	1	2
196	196	4	5	3	1	1	3	3	2	1	0	0	0	0	0	0	0	0	0	0	1	0	0	0	0	1	0	0	0	0	1	5	2	2	2	2	2	3					1	4	4	4	2	2	2
197	197	1	5	2	4	2	2	1	NA	1	0	0	0	0	0	0	1	0	0	0	0	1	0	0	1	0	1	0	0	1	0	5	2	1	NA	NA	3	1	x	x	x		1	3	5	NA	5	1	1
198	198	1	5	2	4	2	3	3	2	1	0	0	1	0	0	0	0	0	0	1	0	0	0	0	1	0	0	0	0	1	0	5	2	2	3	3	1	3					1	1	3	1	5	1	1
199	199	1	6	3	2	2	3	2	1	1	0	0	0	0	0	0	0	0	0	0	1	0	0	0	0	1	0	0	0	0	0	5	2	2	2	2	2	3					1	3	3	3	3	2	2
200	200	1	4	4	2	2	1	1	NA	1	0	0	0	0	0	0	0	0	1	0	0	0	0	1	0	0	0	0	1	0	0	2	2	2	2	3	3	3					1	1	2	2	2	1	1
201	201	2	4	2	3	1	3	3	2	1	0	0	1	0	0	0	0	0	1	1	0	1	0	1	1	0	0	0	1	0	0	1	2	3	2	1	1	1	x			x	1	1	3	1	1	1	1
202	202	2	4	2	4	2	3	3	2	1	0	0	0	0	0	0	0	0	1	0	0	0	0	1	0	0	1	0	1	0	0	5	1	2	2	1	2	1				x	1	5	1	5	1	1	5
203	203	3	5	2	3	1	1	3	2	0	0	0	0	1	0	0	0	0	0	1	0	0	0	0	1	0	0	0	0	1	0	5	2	2	2	2	1	3					1	2	1	2	3	3	2
204	204	2	5	2	3	1	1	2	2	1	1	1	0	1	0	0	0	0	0	0	1	0	0	0	0	1	0	0	0	0	1	5	2	2	2	2	2	3					1	1	1	1	1	1	1
205	205	2	5	5	1	2	3	2	2	1	0	0	0	0	0	0	1	0	0	0	0	1	0	0	0	0	1	0	1	0	0	1	2	1	2	1	2	1			x	x	1	2	2	1	1	1	1
206	206	2	5	1	3	1	3	2	2	1	0	0	0	0	0	0	0	0	0	0	1	0	0	0	0	1	0	0	0	0	1	5	2	2	2	2	2	4					1	1	1	1	1	1	1
207	207	2	4	3	6	1	2	1	NA	1	0	0	0	0	0	0	0	0	0	0	1	0	0	0	0	1	0	0	0	0	1	5	2	2	2	2	2	3					1	1	1	3	1	1	1
208	208	2	4	2	1	2	3	1	NA	1	0	0	0	0	0	0	0	0	0	0	1	0	0	0	0	1	0	0	0	0	1	5	2	2	2	2	2	3					1	2	3	2	1	1	1
209	209	1	4	3	2	3	3	3	2	1	0	0	1	0	0	0	0	0	0	0	1	0	0	0	0	1	0	0	0	0	1	5	2	2	2	2	2	3					1	2	2	4	5	2	2
210	210	2	4	2	4	1	1	1	NA	1	0	0	0	0	0	0	0	0	0	0	1	0	0	0	0	1	0	0	1	0	0	5	2	2	2	2	2	3					1	1	1	1	2	1	1
211	211	3	4	3	1	2	3	2	2	1	0	0	0	1	0	0	0	0	0	0	1	0	1	0	0	0	0	1	0	0	0	2	2	2	3	2	2	3					1	2	1	1	1	2	1
213	213	4	5	4	2	2	3	2	1	1	0	0	0	0	0	0	1	0	0	0	0	1	0	0	0	0	1	0	0	0	0	4	2	1	2	NA	NA	3					1	2	3	NA	NA	2	2
214	214	1	4	2	3	1	3	3	1	1	0	0	0	0	0	0	0	0	1	0	0	0	0	1	0	0	0	0	1	0	0	5	2	2	2	1	2	4					1	2	3	5	5	5	2
215	215	3	4	3	6	1	2	3	2	0	0	0	1	0	0	0	0	0	0	1	0	0	0	0	1	0	0	0	0	1	0	1	2	NA	NA	NA	1	1					1	3	4	4	2	1	2
217	217	1	5	2	4	1	3	2	2	1	0	0	0	0	0	0	0	0	0	0	1	0	0	0	0	1	0	0	0	0	1	2	2	2	2	2	2	1			x		1	1	3	1	1	1	1
218	218	1	5	3	2	1	3	3	1	1	0	0	0	0	0	0	0	0	0	0	1	0	0	0	0	1	0	0	0	0	1	5	1	2	2	2	2	4					1	1	2	1	1	1	1
219	219	1	5	1	4	1	3	3	2	1	0	0	0	0	0	0	1	0	0	0	0	1	0	0	0	0	1	0	0	0	0	1	1	2	2	2	2	1		x	x		1	3	2	2	3	2	4
220	220	4	6	1	8	1	2	3	1	0	1	0	0	0	0	0	0	0	0	0	1	0	0	0	0	1	0	0	0	0	1	5	2	2	2	2	2	3					1	4	4	4	2	2	2
221	221	2	5	2	3	1	3	3	2	1	0	0	1	0	0	0	0	0	1	0	0	0	0	1	0	0	0	1	1	0	0	5	2	2	2	1	3	1		x	x		1	1	1	1	3	1	2
222	222	2	5	2	3	1	3	3	2	1	0	0	1	0	0	0	0	1	1	1	0	0	1	1	1	0	0	1	1	1	0	5	2	2	3	1	1	3					1	4	4	4	3	2	2
223	223	4	4	3	8	1	3	3	2	1	0	0	1	0	0	0	1	0	1	1	0	1	0	1	1	0	1	0	1	1	0	1	2	1	2	2	1	1				x	1	1	2	2	2	2	1
224	224	2	4	4	1	1	1	2	1	1	0	0	0	0	0	0	0	0	0	0	1	0	0	0	0	1	0	0	0	0	1	1	2	2	2	3	3	1		x	x		1	1	3	1	1	1	1
225	225	3	5	2	3	1	3	2	2	1	0	0	1	0	0	0	0	1	0	1	0	0	1	0	1	0	0	1	0	1	0	5	1	2	1	2	1	NA					NA	1	2	1	1	1	1
226	226	1	4	3	6	1	3	2	2	1	0	0	0	0	0	0	0	0	0	0	1	0	0	0	0	1	0	0	0	0	1	4	2	2	2	2	2	4					1	2	2	2	2	1	1
227	227	4	4	2	3	1	1	2	1	0	1	0	0	0	0	0	0	0	0	0	1	0	0	0	0	1	0	0	0	0	1	5	2	2	1	2	2	1		x	x		1	1	1	2	2	1	1
228	228	1	4	3	1	2	2	2	2	1	0	0	0	0	0	0	0	0	0	0	1	0	0	0	0	1	1	0	0	0	0	5	2	2	2	2	2	1	x			x	1	2	3	3	4	2	3
229	229	2	4	2	4	1	3	2	1	1	0	0	0	0	0	0	0	0	0	0	1	0	0	0	0	0	0	0	1	0	0	1	2	2	2	2	2	1		x	x		1	4	4	4	5	4	3
230	230	4	5	2	3	1	1	1	NA	1	0	0	0	0	0	0	0	0	0	0	1	0	0	0	0	1	0	0	0	0	1	5	2	2	2	2	2	3					1	2	3	3	3	2	2
232	232	4	3	2	4	1	3	2	2	1	1	0	1	0	0	0	0	1	1	0	0	0	1	1	0	0	0	1	1	0	0	1	2	2	1	1	1	1				x	1	2	3	3	1	1	1
233	233	1	5	2	6	2	3	2	2	1	0	0	0	0	0	0	0	0	0	0	1	0	0	0	0	1	0	0	0	0	1	5	2	2	2	2	2	3					1	2	2	3	3	2	2
234	234	1	3	3	8	1	3	1	NA	1	0	0	0	0	0	0	0	0	1	0	0	0	0	1	0	0	0	0	1	0	0	5	2	3	2	3	2	4					1	1	2	1	2	1	1
235	235	1	3	2	3	1	3	3	1	1	0	0	0	0	0	0	1	0	1	0	0	1	0	1	0	0	1	0	1	0	0	5	2	1	2	3	2	4					1	2	2	2	2	1	1
236	236	1	3	2	4	2	3	3	2	1	0	0	0	0	0	0	0	0	0	0	1	0	0	0	0	1	0	0	0	0	1	5	2	2	2	3	1	4					1	2	1	2	1	1	1
237	237	1	5	3	1	2	3	3	2	1	0	0	0	0	0	0	0	0	0	0	1	0	0	0	0	1	0	0	1	0	0	2	2	2	2	2	2	4					1	2	3	2	5	3	3
238	238	1	4	4	6	2	3	3	2	1	0	0	0	0	0	0	0	0	0	0	1	0	0	1	0	0	0	0	0	0	1	2	2	2	2	2	3	1		x		x	1	1	1	1	5	1	1
239	239	1	4	2	3	1	3	2	1	1	0	0	0	1	0	0	0	0	0	0	1	0	0	0	0	1	0	0	0	0	1	5	2	3	2	2	2	1		x			1	2	2	2	2	2	2
242	242	2	4	2	6	2	3	2	2	1	0	0	0	0	0	0	0	0	0	0	1	0	0	0	0	1	0	0	0	0	1	2	2	2	2	3	3	1			x		1	2	1	1	2	2	1
243	243	4	5	2	3	1	3	3	2	0	0	0	1	0	0	0	0	0	0	1	0	0	0	0	1	0	0	0	0	1	0	5	1	2	2	2	1	3					1	4	4	5	2	1	1
244	244	1	4	2	3	1	3	3	2	1	0	0	0	0	0	0	0	0	0	0	1	0	0	0	0	1	0	0	0	0	1	1	2	3	2	2	2	1			x	x	1	1	4	1	1	1	1
245	245	1	4	4	6	3	3	1	NA	1	0	0	0	0	0	0	0	0	0	0	1	0	0	0	0	1	0	0	0	0	1	5	2	2	2	1	2	3					1	5	4	5	5	2	2
246	246	3	6	2	4	1	3	3	2	1	0	0	0	0	0	0	0	0	0	0	1	0	0	0	0	1	0	0	0	0	1	5	2	2	2	NA	2	3					1	4	4	4	4	4	4
247	247	1	4	2	3	1	3	2	1	1	0	0	0	0	0	0	1	0	1	1	0	1	0	1	1	0	0	0	0	0	1	5	2	1	2	1	1	4					1	1	1	1	1	1	1
248	248	1	3	2	3	1	3	2	1	1	1	0	0	0	0	0	0	1	0	0	0	0	1	0	0	0	0	1	0	0	0	5	1	2	1	2	2	1				x	1	1	2	1	2	2	1
249	249	4	5	4	1	2	3	2	1	1	0	0	0	0	0	0	0	0	0	0	1	1	0	0	0	0	1	0	0	0	0	5	2	3	2	2	3	1				x	1	2	2	2	2	2	2
250	250	3	4	2	3	1	3	1	NA	1	0	0	0	0	0	0	0	0	0	0	1	0	0	1	0	0	0	0	0	0	1	5	2	2	2	2	2	3					1	2	2	2	2	2	2
251	251	1	3	2	3	1	3	3	2	1	0	0	0	0	1	0	0	0	1	1	0	0	0	0	0	1	0	0	0	0	0	5	2	2	1	1	1	1			x		1	2	1	2	3	1	2
252	252	4	5	2	3	1	3	2	1	1	1	0	0	0	0	0	1	1	0	0	0	1	1	0	0	0	1	1	0	0	0	1	2	1	1	2	2	1		x	x		1	2	3	4	1	1	1
253	253	2	4	2	3	1	3	2	1	1	0	0	0	0	0	0	0	0	0	0	1	0	0	0	0	1	0	0	0	0	1	1	2	2	3	2	3	1		x	x		1	2	2	2	2	1	1
254	254	1	4	2	7	2	3	2	2	1	0	0	0	0	0	0	0	0	0	0	1	0	0	0	0	1	0	0	0	0	1	5	2	3	2	2	2	4					1	5	5	5	1	1	1
255	255	1	5	2	4	1	3	3	2	1	0	0	0	0	0	0	0	0	0	0	1	0	0	0	1	0	0	0	0	1	0	5	2	2	2	2	2	4					1	1	5	1	5	2	1
256	256	3	4	1	8	1	3	3	2	1	0	0	1	0	0	0	0	0	0	1	0	0	1	0	1	0	0	1	0	1	0	3	1	2	2	2	1	1	x				1	2	3	2	4	2	2
257	257	4	7	7	1	2	3	1	NA	1	0	0	0	0	0	0	0	0	0	0	1	0	0	0	0	1	0	0	0	0	1	5	2	2	2	2	2	3					1	5	5	5	5	1	1
258	258	2	5	2	4	2	3	2	2	1	0	0	1	0	0	0	0	0	0	0	1	0	0	0	0	1	0	0	0	0	1	5	2	NA	NA	NA	3	4					1	NA	3	2	2	1	1
259	259	1	4	3	6	1	1	3	1	1	0	0	1	0	0	0	0	0	0	0	1	0	0	0	0	1	0	0	0	0	1	5	2	2	2	2	2	3					1	5	3	5	2	5	2
260	260	3	4	2	3	1	3	2	2	1	1	0	0	0	0	0	0	1	1	0	0	0	1	1	0	0	0	1	1	0	0	5	NA	2	1	2	2	4					1	1	1	1	1	1	1
261	261	2	6	2	4	2	3	2	2	1	0	0	0	0	0	0	0	0	0	0	1	0	0	0	0	1	0	0	0	0	1	2	2	2	2	2	2	1				x	1	2	5	5	2	1	1
262	262	3	6	2	3	1	1	1	NA	1	0	0	0	0	0	0	0	0	0	0	1	0	0	0	0	1	0	0	0	0	1	5	2	2	2	2	2	3					1	3	4	4	4	3	4
263	263	1	5	3	1	2	3	3	2	1	0	0	0	0	0	0	0	0	0	0	1	0	0	0	0	1	0	0	0	0	1	5	2	2	2	2	2	3					1	3	3	3	3	1	1
264	264	1	6	3	7	1	3	1	NA	1	0	0	0	0	0	0	0	0	0	0	1	0	0	0	0	1	0	0	0	0	1	5	2	2	2	2	2	3					1	2	3	2	2	2	2
265	265	2	3	3	2	1	3	3	2	1	0	0	0	0	0	0	1	0	0	0	0	1	0	0	0	0	1	0	0	0	0	5	2	2	2	1	3	3					1	1	2	3	1	1	1
267	267	2	4	2	6	1	3	3	2	1	0	0	0	0	0	0	0	0	0	0	1	0	0	0	0	1	0	0	1	0	0	5	2	2	2	3	2	3					1	1	1	1	5	1	1
268	268	1	5	2	3	1	3	3	2	1	1	0	0	0	0	0	0	1	0	0	0	0	1	0	0	0	0	1	0	0	0	1	2	2	1	2	2	1	x	x	x	x	1	2	4	2	2	1	1
269	269	2	4	2	3	1	3	2	2	1	0	0	1	0	0	0	1	1	1	1	0	1	1	1	1	0	1	1	1	1	0	2	2	3	2	1	1	1				x	1	1	2	2	2	1	1
270	270	3	6	3	2	2	3	1	NA	1	0	0	0	0	0	0	0	0	0	0	1	0	0	0	0	1	0	0	0	0	1	5	1	2	2	2	2	3					1	3	4	3	1	1	1
271	271	4	4	4	1	3	3	2	1	1	0	0	1	0	0	0	1	0	1	0	0	0	0	0	0	1	0	0	0	0	1	2	2	1	NA	1	3	3					1	2	2	2	2	2	2
272	272	1	3	2	4	1	3	3	2	1	0	0	0	0	0	0	0	0	0	0	1	0	0	0	0	1	0	0	0	0	1	5	2	2	2	1	2	3					1	2	2	2	2	1	1
273	273	1	4	2	7	1	3	3	2	1	0	0	0	0	0	0	0	0	0	0	1	0	0	0	0	1	0	0	0	0	1	5	2	2	2	2	2	3					1	2	3	3	3	2	2
274	274	3	6	2	3	1	3	3	2	1	1	0	0	1	0	0	0	1	0	1	0	0	1	0	1	0	0	1	0	1	0	1	2	2	1	2	1	1		x	x		1	1	1	2	2	1	1
275	275	1	4	2	3	1	3	3	2	1	0	0	0	1	0	0	0	0	0	0	0	1	0	0	0	0	1	0	0	0	0	5	2	1	NA	NA	NA	3					1	2	2	2	2	2	2
276	276	1	4	4	1	2	3	2	1	1	0	0	0	0	0	0	0	0	0	0	1	0	0	0	0	1	0	0	0	0	1	4	2	2	2	2	2	1					1	1	1	1	5	1	1
277	277	2	5	2	3	1	3	1	NA	1	0	0	0	0	0	0	0	0	0	0	1	0	0	0	0	1	0	0	0	0	1	4	2	2	2	2	2	4					1	2	2	2	5	2	2
278	278	1	4	2	3	1	3	3	2	1	0	0	0	0	0	0	0	0	0	0	1	0	0	0	0	1	0	0	0	0	1	5	2	2	3	2	3	2			x		1	2	3	2	5	1	1
279	279	4	5	4	1	2	3	1	NA	1	0	0	0	0	0	0	0	0	0	0	1	0	0	0	0	1	0	0	1	0	0	5	2	2	2	3	2	3					1	2	2	3	2	1	1
280	280	1	6	2	4	1	3	1	NA	1	0	0	0	0	0	0	0	0	0	0	1	0	0	1	0	0	0	0	1	0	0	5	2	2	2	2	2	3					1	2	3	2	2	2	2
281	281	2	4	2	7	2	3	2	2	1	0	0	0	0	0	0	0	0	0	0	1	0	0	0	0	1	0	0	0	0	1	5	2	2	2	1	1	4					1	1	1	1	2	2	1
283	283	1	4	2	3	1	3	1	NA	1	0	0	0	0	0	0	0	0	1	0	0	0	0	1	0	0	0	0	1	0	0	1	2	3	2	1	2	1	x			x	1	5	3	5	5	5	5
284	284	1	5	4	2	2	3	1	NA	1	0	0	0	0	0	0	0	0	0	0	1	0	0	0	0	1	0	0	0	0	1	5	2	2	2	2	2	3					1	2	1	2	2	2	2
285	285	3	5	2	3	1	3	2	1	1	0	0	0	0	0	0	0	0	0	0	1	0	0	0	0	1	0	0	0	0	1	5	2	2	2	2	2	3					1	1	3	3	3	1	1
287	287	2	5	5	1	2	3	3	1	1	0	0	0	0	0	0	0	0	0	0	1	0	0	1	0	0	0	0	1	0	0	1	2	2	2	2	2	1				x	1	3	2	1	2	1	1
288	288	1	4	2	4	2	3	3	1	1	0	0	0	1	0	0	1	0	0	0	0	1	0	0	1	0	0	0	0	0	1	5	2	1	2	2	2	3					1	1	1	1	1	1	1
289	289	1	4	4	1	2	3	2	1	1	0	0	0	0	0	0	0	0	1	0	0	0	0	0	0	0	0	0	0	0	0	1	2	3	2	3	2	1		x	x		1	2	3	2	2	2	2
290	290	1	4	4	6	1	3	3	1	1	0	0	1	0	0	0	1	0	1	1	0	1	0	1	1	0	0	0	0	0	1	5	2	1	2	1	1	4					1	1	4	1	1	1	1
291	291	2	4	2	4	2	3	3	2	1	0	0	1	0	0	0	0	0	1	0	0	0	0	1	0	0	0	0	1	0	0	1	2	2	2	2	1	1		x	x		1	3	2	2	5	1	1
292	292	1	4	2	6	2	1	2	1	1	0	0	0	0	0	0	0	0	0	0	1	0	0	0	0	1	0	0	0	0	1	5	2	2	2	3	2	3					2	4	4	4	2	4	4
293	293	1	4	2	7	2	3	3	2	0	0	0	0	0	1	0	1	0	0	1	0	1	0	0	1	0	0	0	0	0	1	5	2	1	2	2	1	1		x	x		1	2	3	3	2	3	2
294	294	1	5	5	1	1	3	NA	NA	1	0	0	0	0	0	0	0	0	1	0	0	0	0	1	0	0	0	0	0	0	0	2	2	2	2	1	1	1			x		1	4	3	2	2	2	2
295	295	1	4	2	4	1	3	3	1	1	0	0	0	0	0	0	0	0	0	0	1	0	0	0	0	1	0	0	0	0	1	5	2	2	2	2	2	4					1	1	3	1	1	1	1
296	296	2	5	2	4	2	2	3	2	1	0	0	0	0	0	0	0	0	0	0	1	0	0	0	0	1	0	0	0	0	1	5	2	2	2	2	2	3					1	1	2	3	3	2	2
297	297	1	6	4	2	1	3	3	2	1	0	0	0	0	0	0	0	0	0	0	1	1	0	0	1	0	1	0	0	1	0	1	2	2	2	2	2	4					1	3	4	5	3	3	3
298	298	1	4	4	1	2	3	3	2	1	0	0	0	0	0	0	1	1	0	0	0	0	0	0	0	1	0	0	0	0	1	1	2	2	2	2	2	1			x	x	1	2	5	2	2	1	1
299	299	2	3	3	7	1	3	3	2	1	0	0	0	0	0	0	1	0	0	0	0	0	0	0	0	0	0	0	0	0	0	5	2	1	2	2	2	1				x	1	1	1	4	5	1	1
300	300	1	4	2	3	1	3	2	1	1	0	0	0	0	0	0	1	0	0	0	0	1	0	1	0	0	1	0	1	0	0	5	2	1	2	2	2	1	x	x	x		1	4	4	4	4	4	4
301	301	4	5	2	3	1	3	2	2	1	1	0	0	0	0	0	0	0	0	0	1	0	1	0	0	0	0	1	1	0	0	5	2	2	2	2	2	3					1	4	4	4	2	1	1
302	302	1	4	1	6	1	3	3	1	1	0	0	0	0	0	0	1	0	0	0	0	1	0	1	0	0	1	0	1	0	0	2	2	1	2	2	2	1			x		1	1	1	1	1	1	1
303	303	2	4	3	6	2	3	2	1	1	0	0	0	0	0	0	0	0	0	0	1	0	0	0	0	1	0	0	0	0	1	5	2	2	2	2	2	3					1	3	3	3	3	2	3
304	304	2	6	3	4	1	3	2	1	1	0	0	0	0	0	0	0	0	0	0	1	0	0	0	0	1	0	0	0	0	1	5	1	2	2	2	2	3					1	5	4	4	5	3	3
305	305	2	5	2	4	2	3	3	2	1	0	0	0	0	0	0	0	0	0	0	1	0	0	1	0	0	0	0	0	0	1	5	2	1	2	2	2	3					1	1	1	1	1	1	1
306	306	1	4	3	1	2	3	3	2	1	0	0	1	0	0	0	0	0	1	0	0	0	0	1	0	0	0	0	1	0	0	3	2	2	2	1	1	4					1	2	5	2	5	5	2
307	307	1	6	3	2	2	2	3	2	1	0	0	0	0	0	0	0	0	0	0	1	0	0	0	0	1	0	0	0	0	1	1	2	2	2	2	3	1		x	x		1	1	2	1	2	1	1
309	309	2	2	2	3	1	3	3	2	1	0	0	0	0	0	0	0	0	1	0	0	0	0	1	0	0	0	0	1	0	0	5	2	2	1	1	2	4					1	2	2	1	1	1	1
310	310	2	4	4	6	1	3	2	2	1	0	0	1	1	0	0	0	0	0	0	1	0	0	0	0	1	0	0	0	0	1	5	2	2	2	2	2	3					1	2	2	2	5	3	2
311	311	1	4	2	4	1	3	1	NA	1	0	0	0	0	0	0	1	0	0	0	0	1	0	0	0	0	1	0	1	0	0	3	2	3	2	2	2	4					1	1	1	1	3	1	1
312	312	4	4	2	3	1	1	1	NA	1	0	0	0	0	0	0	0	0	0	0	1	0	0	1	0	0	0	0	0	0	1	5	2	2	2	2	2	3					1	2	2	4	2	3	3
313	313	1	4	4	2	1	3	2	2	1	0	0	0	0	0	0	0	0	0	1	0	0	0	0	1	0	0	0	0	0	1	5	1	2	2	2	2	3					1	2	2	3	3	2	2
314	314	1	5	2	3	1	3	2	1	1	0	0	0	0	0	0	1	0	1	0	0	1	0	1	0	0	1	0	1	0	0	1	2	2	2	1	2	1					1	1	1	3	2	1	3
315	315	2	4	3	4	1	3	2	2	1	0	0	0	0	0	0	0	0	0	0	1	0	0	0	0	1	0	0	0	0	1	5	2	2	NA	NA	NA	3					1	5	5	5	5	5	5
316	316	2	6	2	7	2	2	3	2	1	0	0	0	1	0	0	0	0	0	0	1	0	0	0	0	1	0	0	0	0	1	5	1	2	2	2	2	3					1	1	1	4	5	1	1
317	317	2	6	2	7	2	3	2	1	1	0	0	0	0	0	0	1	0	1	0	0	1	0	1	0	0	1	0	1	0	0	5	2	1	2	1	2	3					1	5	5	5	5	2	2
318	318	4	5	2	3	1	3	3	2	1	0	0	0	0	0	0	0	0	0	0	1	0	0	0	0	1	1	0	0	0	0	1	2	1	2	2	2	1			x	x	1	1	1	NA	NA	1	1
319	319	1	5	1	8	2	3	2	2	1	0	0	0	0	0	0	0	0	0	0	1	0	0	0	0	1	0	0	0	0	1	5	2	2	2	2	2	3					1	1	3	1	1	NA	2
320	320	1	5	5	2	2	1	1	NA	1	0	0	0	0	0	0	1	0	1	0	0	0	0	0	0	1	0	0	0	0	1	5	2	1	2	1	2	3					1	5	2	2	5	2	2
321	321	3	4	2	4	2	3	3	2	1	0	0	0	0	0	0	0	0	0	0	1	0	0	0	0	1	0	0	0	0	1	5	2	2	2	2	2	3					1	1	1	1	1	1	1
323	323	3	3	2	3	1	3	3	2	1	0	0	0	0	0	0	0	0	1	1	0	0	0	1	1	0	0	0	1	1	0	1	2	2	2	1	1	1			x		1	1	3	1	5	1	1
324	324	3	4	2	4	1	3	3	2	1	0	0	1	0	0	0	1	0	1	1	0	1	0	1	1	0	1	0	1	1	0	1	2	2	2	1	1	1	x				1	2	1	2	2	1	1
325	325	3	6	1	3	1	3	2	2	1	0	0	0	0	0	0	0	0	0	0	1	0	0	0	0	1	0	0	0	0	1	1	2	2	2	2	2	1	x				1	2	2	2	3	1	2
327	327	1	4	1	1	2	3	2	1	1	0	0	0	0	0	0	0	0	1	0	0	0	0	1	0	0	0	0	1	0	0	2	2	2	2	1	2	1		x	x		1	2	4	4	3	1	1
328	328	4	5	2	3	1	3	2	2	1	0	0	0	0	0	0	0	1	0	0	0	0	1	0	0	0	0	1	0	0	0	5	2	2	1	2	2	1				x	1	2	1	3	5	1	1
329	329	1	4	2	4	1	3	3	2	1	0	0	1	0	0	0	0	0	0	0	1	0	0	1	0	0	0	0	0	0	1	5	2	2	2	3	3	1				x	1	5	3	5	3	2	2
330	330	1	4	2	3	1	3	2	1	1	0	0	0	0	0	0	1	0	1	0	0	0	0	0	0	1	0	0	0	0	1	1	2	1	3	1	1	1			x		1	2	4	2	3	2	2
331	331	1	4	2	3	1	1	2	2	1	0	0	0	0	0	0	0	0	0	0	1	0	0	1	0	0	0	0	1	0	0	1	2	3	3	3	3	1		x	x		1	1	3	3	1	1	1
332	332	2	5	3	2	1	1	3	2	1	0	0	0	0	0	0	0	0	1	0	0	0	0	1	0	0	0	0	1	0	0	5	2	2	2	1	2	1			x	x	1	1	1	1	1	1	1
333	333	1	3	2	7	2	3	3	2	1	0	0	1	0	0	0	0	0	1	0	0	0	0	1	0	0	0	0	1	0	0	5	2	1	2	1	3	1					1	5	1	5	5	1	1
334	334	2	4	4	1	3	3	3	1	1	0	0	0	0	0	0	0	0	0	0	1	0	0	0	0	1	0	0	0	0	1	1	2	2	2	1	2	1		x	x		1	3	3	3	3	2	1
335	335	2	5	4	3	1	3	2	2	1	0	0	0	0	0	0	0	1	0	0	0	0	1	0	0	0	0	1	0	0	0	5	2	2	1	2	1	3					1	5	2	1	1	1	1
336	336	1	5	2	4	1	3	1	NA	1	0	0	0	0	0	0	0	0	0	0	1	0	0	0	0	1	0	0	0	0	1	1	1	2	2	2	2	1	x				1	4	4	4	4	4	4
337	337	2	6	2	3	1	3	3	2	1	0	0	0	0	0	0	0	0	0	0	1	0	0	0	0	1	0	0	0	0	1	5	1	2	2	2	2	1		x	x		1	1	1	1	NA	1	1
338	338	2	5	2	3	1	3	3	2	1	1	0	0	0	0	0	0	1	1	0	0	0	1	1	0	0	0	1	1	0	0	5	2	2	3	1	2	4					1	5	1	5	1	1	1
339	339	1	5	2	3	1	3	3	2	1	0	0	0	0	0	0	0	0	0	0	1	0	0	1	0	0	0	0	1	0	0	5	2	3	2	1	1	4					1	1	2	1	1	2	1
340	340	1	5	2	3	1	3	3	2	1	0	0	1	1	0	0	1	0	0	1	0	1	0	0	1	0	1	0	0	1	0	3	1	2	2	2	1	4					1	5	5	5	5	5	5
341	341	2	3	2	4	1	3	2	2	1	0	0	0	0	0	0	0	0	1	0	0	0	0	0	0	0	0	0	0	0	0	5	2	2	2	3	NA	3					1	1	1	1	1	1	1
342	342	1	5	2	6	3	1	1	NA	1	0	0	0	0	0	0	0	0	0	0	1	0	0	0	0	1	0	0	0	0	1	1	2	2	2	2	2	3					1	1	1	1	1	1	1
343	343	2	4	2	3	1	1	2	2	1	1	0	0	0	0	0	0	0	1	0	0	0	0	1	0	0	0	1	1	0	0	5	2	2	1	1	2	3					1	3	4	4	4	4	4
344	344	1	4	2	3	1	3	3	2	1	0	0	0	0	0	0	0	0	1	1	0	0	1	1	1	0	0	1	1	1	0	1	2	2	3	1	1	1			x		1	1	2	2	5	1	1
345	345	2	5	1	8	2	3	2	1	1	0	0	0	0	0	0	0	0	0	0	1	0	0	0	0	1	0	0	0	0	1	5	2	2	2	2	2	3					1	2	2	2	2	2	2
346	346	1	3	5	3	1	3	1	NA	1	0	0	0	0	0	0	0	1	0	0	0	0	0	0	0	0	0	0	0	0	0	5	2	2	2	2	2	4					1	2	2	5	5	1	1
347	347	2	4	3	3	1	3	3	2	1	0	0	0	0	0	0	0	1	0	0	0	0	1	1	0	0	0	1	1	0	0	5	2	NA	1	1	NA	3					1	1	1	1	2	1	1
348	348	1	4	2	3	1	3	2	2	1	0	0	0	0	1	0	1	1	1	1	0	1	1	1	1	0	0	0	0	0	1	5	2	1	3	1	3	4					1	1	2	2	2	1	1
349	349	1	5	2	8	3	3	1	NA	1	0	0	0	0	1	0	0	0	0	1	0	1	0	0	1	0	1	0	0	1	0	1	2	2	2	2	1	1		x	x		1	1	1	4	1	1	1
350	350	1	4	2	3	1	3	3	2	1	1	0	1	0	0	0	0	1	1	0	0	0	1	1	0	0	0	0	0	0	1	1	2	2	1	1	3	1		x	x	x	1	1	1	5	5	1	1
351	351	1	4	2	1	2	3	1	NA	1	0	0	0	0	0	0	1	0	0	0	0	1	0	0	0	0	0	0	1	0	0	1	2	2	2	3	2	2		x	x		1	2	5	2	5	1	5
352	352	3	5	2	3	1	3	2	1	1	0	0	0	0	0	0	0	0	0	0	1	0	0	0	0	1	0	0	0	0	1	5	2	2	2	2	2	3					1	2	2	3	3	1	3
353	353	1	6	2	4	1	3	2	2	1	0	0	0	0	0	0	0	0	0	0	1	0	0	0	0	1	0	0	0	0	1	5	1	2	2	2	2	3					1	2	3	3	3	2	2
354	354	3	4	3	1	2	3	3	2	1	0	0	1	0	0	0	0	0	1	1	0	0	0	1	1	0	0	0	1	1	0	3	1	2	2	1	1	1				x	1	1	2	4	2	1	1
355	355	1	5	2	6	2	3	2	1	1	0	0	0	0	0	0	0	0	0	0	1	0	0	0	0	1	0	0	0	0	1	5	2	2	2	2	2	3					1	2	1	1	2	1	1
356	356	1	4	3	6	2	3	3	2	1	0	0	0	0	0	1	1	0	0	1	0	1	0	0	1	0	0	0	0	1	0	2	2	3	2	2	1	1			x	x	1	5	3	3	3	5	5
357	357	1	3	2	1	2	3	1	NA	1	0	0	0	0	0	0	0	0	1	0	0	0	0	1	0	0	0	0	1	0	0	1	2	3	2	1	3	4					1	5	2	5	5	2	2
358	358	3	5	2	3	1	3	3	2	1	0	0	0	0	0	0	0	0	0	0	1	0	0	0	0	1	0	0	0	0	1	5	2	2	2	1	2	1			x		1	2	2	2	2	2	2
359	359	1	4	3	4	1	3	1	NA	1	0	0	0	0	0	0	1	0	0	0	0	1	0	0	0	0	1	0	1	0	0	5	2	1	2	2	2	3					1	2	4	3	2	1	1
360	360	1	5	2	3	1	3	1	NA	1	0	0	0	0	0	0	0	0	0	0	1	1	0	0	0	0	1	0	0	0	0	5	2	2	2	2	2	3					1	1	3	1	3	2	1
361	361	1	4	2	4	1	3	2	1	1	0	0	0	0	0	0	0	0	0	0	1	0	0	0	0	1	0	0	1	0	0	5	1	2	2	2	2	3					1	2	1	2	3	2	1
362	362	1	4	3	3	1	3	3	2	1	0	0	0	0	0	0	0	0	0	0	1	0	0	0	0	1	0	0	1	0	0	3	2	2	2	2	2	4					1	3	2	4	2	1	2
364	364	2	4	2	3	1	3	2	1	1	1	0	0	0	0	0	0	0	0	0	1	0	0	1	0	0	0	1	1	0	0	5	2	2	3	1	2	4					1	1	3	1	2	2	1
365	365	2	4	2	3	1	3	3	2	1	0	0	0	0	0	0	0	0	1	0	0	0	0	1	0	0	0	0	0	0	1	1	2	2	1	1	3	1				x	1	1	1	1	3	1	1
366	366	1	4	4	1	2	1	1	NA	1	0	0	0	0	0	0	0	0	0	0	1	0	0	0	0	1	0	0	0	0	1	1	1	2	2	1	2	1	x	x	x		1	3	3	4	5	4	4
367	367	4	5	2	3	1	3	1	NA	1	0	0	0	0	0	0	0	0	0	0	1	0	0	0	0	1	0	0	0	1	0	5	2	2	2	2	2	3					1	4	4	4	3	1	1
368	368	2	4	3	6	1	1	2	2	1	0	0	0	0	0	0	0	0	0	0	1	0	0	1	0	0	0	0	0	0	1	3	2	2	2	2	2	3					1	2	2	1	2	2	1
369	369	1	5	2	4	1	3	2	1	1	0	0	1	1	0	0	0	0	0	0	1	0	0	0	0	1	0	0	0	0	1	1	2	NA	NA	NA	1	1	x				1	2	2	3	3	2	2
370	370	2	5	1	4	2	2	3	2	1	0	0	0	0	0	0	0	0	0	0	1	0	0	0	0	1	0	0	0	0	1	5	2	2	2	2	2	3					1	5	5	5	5	5	5
371	371	1	6	3	7	2	3	2	1	1	0	0	0	0	0	0	0	0	0	0	1	0	0	0	0	1	0	0	0	0	1	1	2	3	2	2	2	1			x		1	3	3	3	3	1	1
372	372	2	6	2	3	1	2	2	2	1	0	0	0	0	0	0	0	0	1	0	0	0	0	1	0	0	0	0	1	0	0	1	2	2	2	1	2	1	x			x	1	3	3	4	2	1	1
374	374	1	5	2	4	1	3	3	2	1	0	0	0	0	0	0	0	0	0	0	1	0	0	0	0	1	0	0	0	0	1	1	1	2	2	2	2	1	x				1	1	1	1	2	1	1
375	375	1	4	2	3	1	3	3	2	1	0	0	0	0	0	0	0	0	0	0	1	0	0	0	0	1	0	0	0	0	1	5	2	2	2	2	2	3					1	1	1	5	5	1	1
376	376	1	6	2	3	1	3	2	2	1	0	0	0	0	0	0	1	0	0	0	0	1	0	0	0	0	0	0	0	0	1	1	2	2	2	2	2	1		x	x		1	1	2	4	1	1	1
377	377	1	6	2	3	1	1	2	1	1	0	0	0	0	0	0	0	0	0	0	1	0	0	0	0	1	0	0	0	0	1	1	1	2	2	2	2	1		x	x		1	2	1	2	2	1	1
378	378	1	4	3	6	2	3	3	2	1	0	0	0	0	0	0	0	0	1	0	0	0	0	1	0	0	0	0	0	0	1	5	2	1	2	1	2	4					1	3	2	2	3	1	1
379	379	1	6	2	4	1	1	1	NA	1	0	0	0	0	0	0	0	0	0	0	1	0	0	0	0	1	0	0	0	0	1	1	2	2	2	2	2	3					1	2	4	3	2	2	2
380	380	1	3	2	3	1	3	3	2	1	0	0	1	0	0	0	0	0	1	0	0	0	0	1	0	0	0	0	1	0	0	1	2	2	3	1	3	1	x				1	4	4	4	1	2	2
382	382	1	5	2	3	1	3	3	2	1	0	0	0	0	0	0	0	0	0	0	1	0	0	0	0	1	0	0	0	0	1	5	2	2	2	2	2	3					1	1	1	1	1	1	1
383	383	1	4	2	4	1	3	2	1	1	0	0	0	0	0	0	0	0	0	0	1	0	0	0	0	1	0	0	0	0	1	5	2	2	2	2	2	3					1	5	2	5	5	2	1
384	384	1	4	2	6	1	3	2	2	1	0	0	0	0	0	0	0	0	1	0	0	0	0	1	0	0	0	0	1	0	0	5	2	3	2	1	2	3					1	1	3	2	2	1	1
385	385	1	5	2	4	2	2	3	2	1	0	0	1	0	0	0	0	0	0	0	1	0	0	0	0	1	0	0	1	0	0	1	2	2	2	2	2	1	x				1	4	4	4	4	4	4
386	386	1	5	4	7	1	3	2	2	1	0	0	0	0	0	0	0	0	0	0	1	0	0	0	0	1	0	0	0	0	1	1	2	2	2	2	2	2			x		1	2	1	2	3	1	1
387	387	1	3	2	6	1	3	3	1	1	0	0	0	0	0	0	0	0	1	0	0	0	0	1	0	0	0	0	1	0	0	1	2	2	2	2	2	1			x		1	5	1	5	2	1	1
388	388	1	4	3	1	2	3	1	NA	1	0	0	0	1	0	0	0	0	0	0	1	0	0	0	0	1	0	0	1	0	0	5	2	2	2	2	2	3					1	4	4	5	3	3	4
389	389	3	5	5	1	1	1	3	2	0	0	0	0	0	1	0	0	0	0	0	1	0	0	0	0	1	0	0	0	0	1	5	2	2	2	2	2	3					1	5	5	5	5	2	2
390	390	3	6	2	3	1	3	3	2	1	0	0	0	0	0	0	0	0	0	0	1	0	0	0	0	1	0	0	0	0	1	5	1	2	2	2	2	3					1	4	4	4	1	1	1
391	391	1	4	3	1	2	3	1	NA	1	0	0	0	0	0	0	0	0	1	0	0	0	0	1	0	0	0	0	1	0	0	3	2	2	2	1	2	3					1	5	5	5	5	5	5
392	392	1	4	2	3	1	3	3	1	1	0	0	0	0	0	0	0	0	0	0	1	0	0	0	0	1	0	0	1	0	0	5	2	NA	3	NA	NA	4					1	2	3	3	NA	1	1
393	393	3	6	6	1	1	3	2	1	1	0	0	0	0	0	0	0	1	0	0	0	0	1	1	0	0	0	1	1	0	0	1	1	2	3	3	2	1		x			1	3	1	3	4	1	1
395	395	1	3	2	3	1	3	2	1	1	0	0	1	0	0	0	1	0	1	1	0	1	0	1	1	0	1	0	1	1	0	1	2	1	2	1	1	1		x	x		1	1	2	1	1	1	1
396	396	2	5	2	4	2	3	3	2	0	0	0	1	0	0	0	0	0	0	0	1	0	0	0	0	1	0	0	0	0	1	1	2	2	2	2	2	1		x			1	4	4	3	4	4	3
397	397	2	5	3	3	1	3	3	2	1	0	0	0	0	0	0	0	0	0	0	0	0	0	0	0	0	0	0	1	0	0	5	2	2	2	1	3	3					1	4	3	3	4	3	4
398	398	2	5	4	1	2	3	3	2	1	0	0	0	0	0	1	0	1	0	0	0	0	1	0	0	0	0	1	0	0	0	1	1	2	2	3	2	1		x	x		1	2	2	2	3	3	1
399	399	3	5	2	4	2	3	3	2	1	0	0	0	0	0	0	0	0	1	1	0	0	0	1	1	0	0	0	1	1	0	1	2	2	2	1	1	1			x	x	1	4	4	1	1	1	1
400	400	4	4	2	3	1	3	1	NA	0	1	0	0	0	0	0	0	1	0	0	0	1	1	0	0	0	1	1	0	0	0	1	2	1	1	2	2	1					1	2	3	2	2	1	1
401	401	1	2	2	3	1	3	3	1	1	0	0	0	0	0	0	0	0	1	0	0	0	0	1	0	0	0	0	1	0	0	5	2	3	3	1	1	4					1	1	5	5	1	1	1
402	402	NA	5	2	7	2	3	2	2	1	0	0	0	0	0	0	0	0	0	0	1	0	0	0	0	1	0	0	0	0	1	5	2	2	2	2	2	4					1	2	2	4	2	1	2
403	403	2	4	2	8	2	3	1	NA	1	0	0	0	0	0	0	0	0	0	0	1	0	0	0	0	1	0	0	0	0	1	5	2	2	2	2	2	3					2	2	2	2	2	2	2
404	404	1	6	2	4	2	2	3	2	1	0	0	0	0	0	0	0	0	0	0	1	0	0	0	0	1	0	0	0	0	1	NA	2	2	2	2	NA	3					1	2	2	2	2	2	2
405	405	1	4	3	6	2	2	3	2	1	0	0	0	0	0	0	0	0	0	1	0	0	0	0	1	0	0	0	0	0	1	1	2	2	2	2	1	4					1	4	4	5	5	3	3
406	406	1	5	2	4	1	3	3	1	1	0	0	0	0	0	0	0	0	0	0	1	0	0	0	0	1	0	0	0	0	1	NA	1	2	2	2	2	3					1	2	2	2	2	2	2
407	407	1	4	2	4	1	3	3	1	1	0	0	1	0	0	0	0	0	0	1	0	0	0	1	1	0	0	0	0	0	0	1	1	NA	NA	3	3	4					1	3	3	4	2	1	1
408	408	1	3	2	3	1	3	3	2	1	0	0	0	0	0	0	0	0	1	0	0	0	0	1	0	0	0	0	1	0	0	1	2	2	2	3	3	4					1	1	2	5	5	1	2
409	409	1	4	2	3	1	3	2	2	1	0	0	0	0	0	0	0	0	1	0	0	0	0	1	0	0	0	0	1	0	0	5	2	2	2	2	2	3					1	1	3	1	1	1	1
410	410	1	5	4	2	3	1	1	NA	1	0	0	0	0	0	0	0	0	0	0	1	0	0	0	0	1	0	0	1	0	0	1	1	1	2	3	2	1				x	1	2	4	2	2	2	2
411	411	1	4	4	1	1	3	3	1	1	0	0	0	0	0	0	0	0	0	1	0	0	0	0	1	0	0	0	0	1	0	3	2	2	2	2	1	1			x		1	4	1	4	1	1	1
412	412	4	7	7	1	3	3	3	2	1	0	0	0	0	0	0	1	0	0	0	0	1	0	0	0	0	1	0	0	0	0	1	2	1	2	2	2	1			x	x	1	2	2	3	3	3	1
413	413	2	4	2	4	1	3	2	1	1	0	0	0	0	0	0	0	0	0	0	1	0	0	0	0	1	0	0	1	0	0	1	2	2	2	2	3	1				x	1	2	2	3	2	2	2
414	414	2	5	3	8	2	3	3	2	1	0	0	0	0	1	0	0	0	0	1	0	0	0	0	1	0	0	0	0	1	0	3	2	2	2	2	1	1		x	x		1	2	4	4	2	1	1
415	415	1	6	2	3	1	3	3	2	1	0	0	1	0	0	0	0	0	0	0	1	0	0	0	0	1	0	0	0	0	1	4	1	2	2	2	2	1				x	1	1	2	2	1	1	1
416	416	1	3	3	6	2	3	1	NA	1	0	0	0	0	0	0	0	0	1	0	0	0	0	0	0	1	0	0	0	0	1	1	2	3	2	1	1	1				x	1	3	2	2	1	1	1
417	417	1	4	2	3	1	3	3	1	1	0	0	0	0	0	0	0	0	0	0	1	0	0	0	0	1	0	0	0	0	1	4	2	2	2	2	2	3					1	2	2	2	2	2	2
418	418	1	4	2	3	1	3	2	1	1	0	0	1	1	0	0	1	0	0	1	0	1	0	0	1	0	1	0	1	1	0	2	2	1	3	3	1	1	x		x	x	1	2	4	3	1	1	1
419	419	2	6	4	1	1	3	1	NA	1	0	0	0	0	0	0	1	0	1	0	0	1	0	1	0	0	1	0	1	0	0	1	2	2	2	1	NA	3					1	4	3	3	1	1	1
420	420	1	5	4	2	2	3	3	2	1	0	0	1	0	0	0	0	0	1	1	0	0	0	1	1	0	0	0	1	1	0	2	2	2	2	1	1	4					1	2	1	1	1	1	1
421	421	2	5	2	4	1	3	1	NA	1	0	0	0	0	0	0	0	0	0	0	1	0	0	0	0	1	0	0	1	0	0	5	2	2	2	2	2	3					1	2	4	2	3	2	2
422	422	4	6	2	4	2	3	1	NA	1	0	0	0	0	0	0	0	0	0	0	1	0	0	0	0	1	0	0	0	0	1	5	1	2	2	2	2	3					1	2	4	4	4	2	2
423	423	2	3	2	3	1	3	3	2	0	0	1	1	0	0	0	0	0	0	1	0	0	0	0	0	1	0	0	0	0	1	1	2	2	1	1	1	1	x				1	3	4	3	2	1	1
424	424	1	5	3	6	3	3	2	2	1	0	0	0	0	0	0	0	0	0	0	1	0	0	0	0	1	0	0	0	0	1	3	2	2	2	2	2	1				x	1	1	5	1	1	1	1
426	426	1	5	2	3	1	2	2	1	1	0	0	0	0	0	0	0	0	1	0	0	0	0	1	0	0	0	0	1	0	0	1	2	NA	NA	1	NA	1			x		1	2	NA	1	5	2	2
427	427	1	3	2	2	2	3	3	2	1	0	0	1	1	0	0	0	0	0	0	1	0	0	0	0	1	0	0	0	0	1	5	2	2	2	3	1	1				x	1	3	2	1	2	1	3
428	428	4	4	2	1	2	3	3	2	1	0	0	0	0	0	0	0	0	0	0	1	0	0	0	0	1	0	0	1	0	0	4	2	2	2	2	2	3					1	1	4	5	1	1	1
429	429	1	5	3	1	2	1	2	1	1	0	0	0	0	0	0	1	0	0	0	0	1	0	1	0	0	0	0	1	0	0	2	2	2	2	2	2	1		x	x		1	1	2	3	2	2	1
430	430	1	4	2	4	2	3	3	2	1	0	0	0	0	0	0	0	0	0	0	1	0	0	0	0	1	0	0	0	0	1	1	2	2	2	3	3	1		x	x		1	2	2	2	2	2	2
431	431	3	6	2	1	2	3	2	2	1	0	0	0	0	0	0	0	0	0	0	1	0	0	0	0	1	0	0	0	0	1	5	2	2	2	2	2	3					1	3	3	3	2	2	1
432	432	4	3	2	3	1	3	3	2	1	1	0	0	0	0	0	0	1	0	0	0	0	1	0	0	0	0	1	0	0	0	5	2	2	1	2	2	1		x	x		1	4	3	4	4	2	1
433	433	1	3	2	3	1	3	2	1	1	0	0	0	0	0	0	0	0	1	0	0	0	0	0	0	1	0	0	0	0	1	5	1	3	2	1	3	1		x	x		1	5	1	1	1	1	1
434	434	1	6	2	2	2	3	3	2	1	0	0	1	0	0	0	0	0	0	0	1	0	0	0	0	1	0	0	0	0	1	1	1	3	2	2	2	1	x	x			1	2	3	3	2	1	1
435	435	1	5	4	2	2	2	3	1	1	0	0	0	0	0	0	0	0	0	0	1	0	0	1	1	0	0	0	1	1	0	1	2	2	2	2	2	1		x	x		1	2	4	2	2	2	1
436	436	1	4	4	3	1	3	2	2	1	0	0	0	0	0	0	0	0	1	0	0	0	0	1	0	0	0	0	0	0	1	1	2	2	2	1	2	1	x				1	3	2	3	2	1	1
437	437	1	5	3	1	2	3	2	2	1	0	0	0	0	0	0	0	0	0	0	1	0	0	0	0	1	0	0	0	0	1	5	1	2	2	2	2	3					1	3	3	3	5	3	3
438	438	1	4	2	4	1	3	2	2	1	0	0	0	0	0	0	0	0	0	0	1	0	0	0	0	1	0	0	0	0	1	4	1	2	2	3	2	3					1	4	4	4	4	3	3
439	439	1	4	4	1	2	3	2	1	1	0	0	1	0	0	0	0	0	1	0	0	0	0	1	0	0	0	0	0	0	1	2	2	2	2	3	3	2			x		1	1	5	1	2	1	1
440	440	1	5	4	1	1	3	3	1	1	0	0	0	0	0	0	1	0	1	0	0	1	0	1	0	0	1	0	1	0	0	5	2	2	2	1	2	3					1	3	4	4	1	1	1
441	441	3	6	4	2	2	3	1	NA	1	0	0	0	0	0	0	0	0	0	0	1	0	0	0	0	1	0	0	0	1	0	1	2	2	2	2	1	1				x	1	3	3	4	3	2	2
442	442	1	4	4	6	1	3	1	NA	1	0	0	1	0	0	0	0	0	0	0	1	0	0	1	0	0	0	0	1	0	0	4	2	2	3	3	1	4					1	2	5	1	1	1	1
443	443	1	5	2	7	2	3	3	2	1	0	0	0	0	0	0	0	0	0	0	1	0	0	0	0	1	0	0	1	0	0	1	2	2	2	3	3	1	x				1	2	2	1	2	1	1
444	444	1	5	4	2	2	1	1	NA	1	0	0	0	0	0	0	0	0	0	0	1	0	0	1	0	0	0	0	0	0	1	2	2	2	2	2	2	1		x	x		1	4	4	4	4	4	4
446	446	1	4	1	3	1	1	2	2	1	0	0	0	1	0	0	0	0	0	0	1	0	0	0	0	1	0	0	1	0	0	5	2	2	2	2	2	3					1	3	4	3	4	1	1
447	447	1	4	2	3	1	3	2	2	1	0	0	0	0	0	0	1	0	0	0	0	1	0	0	0	0	1	0	0	0	0	5	2	1	2	2	2	1		x	x	x	1	2	1	2	1	1	2
449	449	2	4	2	1	2	3	2	1	1	0	0	1	0	0	0	1	0	1	1	0	1	0	1	1	0	1	0	1	1	0	2	2	1	2	1	1	4					1	5	2	5	5	2	2
450	450	1	4	4	1	2	3	1	NA	1	0	0	0	0	0	0	0	0	1	1	0	0	0	1	1	0	0	0	1	1	0	3	2	3	NA	3	3	1	x		x	x	1	3	1	2	2	1	1
451	451	1	6	5	7	2	3	3	1	1	0	0	0	0	0	0	0	0	0	0	1	0	0	0	0	1	0	0	0	0	1	5	1	2	2	2	2	1			x		1	2	NA	2	2	2	2
452	452	3	5	3	1	2	3	1	NA	1	0	0	0	0	0	0	0	0	0	0	1	0	0	0	1	0	0	0	0	1	0	5	2	2	2	1	2	3					1	4	4	4	4	4	4
454	454	1	5	4	3	1	3	3	1	1	0	0	1	1	0	0	0	0	0	0	1	0	0	0	0	1	0	1	0	1	0	1	2	2	2	2	2	1			x	x	1	1	1	1	1	1	1
456	456	1	4	2	3	1	3	3	2	1	0	0	1	0	0	0	0	0	1	1	0	0	0	1	0	0	0	0	1	0	0	5	2	2	2	3	3	4					1	2	2	2	5	1	1
457	457	3	5	3	2	2	3	3	2	1	0	0	0	0	0	0	0	0	1	0	0	0	0	1	0	0	0	0	1	0	0	5	1	2	2	1	2	3					1	1	3	1	3	1	1
458	458	2	4	2	3	1	3	3	2	1	1	0	0	0	0	0	0	1	0	0	0	0	1	0	0	0	0	1	0	0	0	1	2	2	1	2	2	4					1	1	1	3	5	1	1
459	459	2	6	4	7	2	3	2	1	1	0	0	0	0	0	0	0	0	0	0	1	0	0	0	0	1	0	0	0	0	1	2	1	2	3	3	2	1	x				1	1	1	3	1	1	1
460	460	1	4	3	3	1	3	1	NA	1	0	0	0	0	0	0	0	0	1	0	0	0	0	1	0	0	0	0	0	0	1	1	2	2	2	1	2	1		x	x		1	4	4	4	4	4	4
461	461	2	3	2	3	1	3	2	2	1	0	0	0	0	0	0	1	0	1	0	0	0	0	0	0	1	0	0	0	0	1	1	2	1	NA	NA	NA	1	x	x	x		1	NA	1	NA	NA	1	1
462	462	2	6	3	2	2	3	1	NA	1	0	0	0	0	0	0	0	0	0	0	1	0	0	0	0	1	0	0	0	0	1	1	2	2	2	2	2	1		x	x		1	4	4	3	4	3	3
463	463	3	6	2	6	2	3	3	1	1	0	0	0	0	0	0	0	0	0	0	1	0	0	0	0	1	0	0	0	0	1	5	2	2	2	2	2	3					1	3	3	3	3	3	3
464	464	1	3	2	3	1	3	3	2	1	0	0	1	0	0	0	0	0	1	0	0	0	0	1	0	0	0	0	1	0	0	5	2	2	2	1	3	1		x	x		1	2	3	3	5	1	1
465	465	1	5	4	2	2	3	3	2	1	0	0	1	0	0	0	1	0	1	0	0	1	0	1	0	0	1	0	1	0	0	1	1	2	2	1	1	1		x	x		1	1	2	1	1	1	1
466	466	1	4	2	3	1	3	2	2	1	0	0	1	0	0	0	1	0	0	0	0	1	0	1	1	0	1	0	1	1	0	1	2	1	NA	NA	1	1		x	x		1	5	1	5	5	2	2
467	467	1	4	2	3	1	3	3	2	1	0	0	0	0	0	1	0	0	1	1	0	0	0	1	1	0	0	0	1	1	0	5	1	2	2	1	1	3					1	2	1	1	5	1	1
468	468	2	6	2	3	1	3	3	2	1	0	0	1	0	0	0	0	0	0	1	0	0	0	0	1	0	0	0	0	1	0	3	1	2	2	2	3	4					1	3	2	4	2	1	1
469	469	1	4	2	6	2	3	2	1	1	0	0	1	0	0	0	0	0	0	1	0	1	0	0	1	0	0	0	0	0	0	5	2	2	2	2	1	NA					NA	2	3	5	5	2	2
470	470	2	5	2	5	1	3	3	2	1	0	0	1	0	0	0	0	0	0	0	1	0	0	0	0	1	0	0	0	0	1	1	2	2	2	1	2	1			x		1	1	2	2	2	1	1
471	471	1	4	2	8	3	3	3	2	1	0	0	0	0	0	0	0	0	1	0	0	0	0	1	0	0	0	0	0	0	1	5	2	2	2	3	2	1				x	1	1	2	1	1	2	2
472	472	1	4	2	4	1	3	2	1	1	0	0	0	0	0	0	0	0	1	0	0	0	0	1	0	0	0	0	1	0	0	5	2	2	2	1	2	4					1	3	3	3	4	3	5
474	474	1	5	2	3	1	3	3	2	1	0	0	0	0	0	0	0	0	0	0	1	0	0	0	0	1	0	0	0	0	1	5	2	2	2	2	2	3					1	4	4	4	4	4	4
475	475	2	5	4	1	1	3	1	NA	1	0	0	0	0	0	0	0	0	0	0	1	0	0	0	0	1	0	0	0	0	1	1	2	2	2	3	3	1	x		x	x	1	1	2	5	5	2	1
476	476	2	3	2	3	1	3	3	2	1	0	1	1	0	0	0	0	0	1	0	0	0	0	1	0	0	0	0	1	0	0	5	2	NA	NA	1	NA	3					1	2	2	2	2	2	2
477	477	1	5	2	3	1	3	2	2	1	0	0	1	0	0	0	0	0	1	1	0	0	0	1	1	0	0	0	1	1	0	3	2	2	2	1	1	1		x	x		1	2	3	3	1	1	1
478	478	1	4	2	3	1	3	3	1	1	0	0	1	0	0	0	0	1	1	1	0	0	1	1	1	0	0	0	1	1	0	1	2	2	3	1	3	1			x		1	2	2	1	2	1	2
479	479	1	5	2	5	2	3	3	2	1	0	0	0	0	0	0	0	0	0	0	1	0	0	0	0	1	0	0	0	0	1	5	2	2	2	2	2	3					2	4	4	4	4	4	4
480	480	4	2	2	4	1	3	2	1	1	0	0	0	0	0	0	0	0	0	0	1	0	0	0	0	1	0	0	0	0	1	5	2	2	3	3	1	4					1	4	4	3	4	4	2
482	482	2	5	1	8	2	3	1	NA	1	0	0	0	0	0	0	0	0	1	0	0	0	0	1	0	0	0	0	1	0	0	5	1	3	2	2	2	3					1	3	3	NA	1	1	1
483	483	1	4	2	6	2	3	3	1	1	0	0	0	0	0	0	0	0	0	0	1	0	0	0	0	1	0	0	0	0	1	5	2	2	2	3	3	3					1	2	4	3	3	1	1
484	484	1	4	2	3	1	3	3	2	1	0	0	0	0	1	0	1	0	1	0	0	1	0	1	0	0	1	0	1	1	0	1	2	2	2	2	2	1					1	1	1	4	2	1	1
486	486	1	4	2	4	1	3	3	2	1	0	0	0	0	0	0	0	0	0	0	1	0	0	0	1	0	0	0	0	1	0	5	2	2	2	2	3	4					1	2	3	1	3	2	2
487	487	2	5	1	NA	1	1	1	NA	1	1	0	0	0	0	0	0	1	0	0	0	0	1	0	0	0	0	1	0	0	0	1	2	2	1	2	2	1		x	x	x	1	4	4	4	4	4	3
488	488	2	4	2	3	1	3	3	2	1	0	0	1	0	0	0	0	0	0	0	1	0	0	0	0	1	0	0	0	0	1	1	2	2	2	2	1	1			x	x	1	1	2	3	2	1	1
489	489	1	5	1	8	2	3	1	NA	1	0	0	0	0	0	0	0	0	0	0	1	0	0	0	0	1	0	1	0	0	0	4	2	2	2	2	2	1					1	5	1	1	3	2	1
490	490	1	4	2	4	1	3	3	2	1	0	0	1	0	0	0	0	0	1	0	0	0	0	1	0	0	0	0	1	0	0	1	2	2	3	1	3	1		x	x		1	1	1	1	1	1	1
491	491	4	4	1	6	2	1	1	NA	1	0	0	0	0	0	0	0	0	0	0	1	0	0	0	0	1	0	0	0	0	1	5	2	2	2	2	2	3					1	4	4	4	4	2	4
492	492	4	5	3	1	2	2	2	1	1	0	0	0	1	0	0	0	0	0	0	1	0	0	0	0	1	0	0	0	0	1	5	2	2	2	2	2	3					1	3	NA	NA	1	1	1
493	493	2	4	2	7	1	2	3	2	1	0	0	0	0	0	0	0	0	0	0	1	0	0	1	0	0	0	0	1	0	0	5	2	2	2	2	2	3					1	2	2	1	5	2	2
494	494	1	5	2	3	1	1	3	NA	1	0	0	0	0	0	0	0	0	0	0	1	0	0	0	0	1	0	0	0	0	1	1	2	2	2	2	2	1				x	1	1	NA	NA	1	1	NA
495	495	2	7	7	1	1	3	1	NA	1	0	0	0	0	0	0	0	0	0	0	1	0	0	0	0	1	0	0	0	0	1	1	2	2	2	2	2	1		x	x		1	1	1	1	1	1	1
496	496	3	5	2	4	1	3	3	2	1	0	0	0	0	0	0	0	0	1	0	0	0	0	1	0	0	1	0	0	0	0	5	2	2	2	1	2	3					1	1	3	3	2	1	1
497	497	4	6	2	4	1	2	3	2	1	0	0	0	0	0	0	0	0	0	0	1	1	0	0	0	0	0	0	0	0	1	1	2	NA	1	NA	NA	2	x			x	1	4	4	4	4	4	4
498	498	1	3	1	6	2	3	3	2	1	0	0	0	0	0	0	0	0	0	0	1	0	0	0	0	1	0	0	0	0	1	5	2	2	2	2	2	3					2	4	4	4	4	4	4
499	499	1	4	2	4	1	2	2	2	1	0	0	1	0	0	0	0	0	1	1	0	0	0	1	1	0	0	0	0	0	1	5	2	2	2	2	1	3					1	1	2	3	1	1	1
500	500	1	4	2	3	1	3	2	2	1	0	0	0	0	0	0	0	0	1	0	0	0	0	1	0	0	0	0	1	0	0	1	2	2	2	1	3	1		x	x		1	3	4	5	2	2	2
501	501	1	6	5	NA	1	3	2	1	1	0	0	1	1	0	0	0	0	0	0	1	1	0	0	0	0	1	0	0	0	0	5	1	2	2	2	2	3					1	4	4	4	4	4	4
502	502	3	5	2	3	1	3	3	2	1	0	0	0	0	0	0	0	0	0	0	1	0	0	0	0	1	0	0	0	0	1	5	2	2	2	2	2	3					1	4	4	4	4	4	4
503	503	1	3	2	3	1	3	3	1	1	0	0	0	0	0	0	0	0	0	0	1	0	0	0	0	1	0	0	0	0	1	5	2	2	2	2	2	3					1	4	4	4	4	4	4
504	504	2	6	2	1	2	3	3	2	1	0	0	1	0	1	0	0	0	0	1	0	0	0	0	1	0	0	0	0	1	0	5	2	2	3	2	3	3					1	3	4	4	3	1	1
505	505	3	3	1	3	1	3	3	2	0	1	0	1	0	0	0	0	1	0	1	0	0	1	0	1	0	0	1	0	1	0	5	2	3	3	2	1	1				x	1	1	1	1	1	1	1
506	506	4	4	4	8	1	3	1	NA	1	0	0	0	0	0	0	0	0	0	0	1	1	0	0	0	0	1	0	0	0	0	5	2	2	2	2	2	NA					2	4	4	4	4	4	4
507	507	1	4	2	3	1	3	2	1	1	0	0	0	0	0	0	0	0	1	0	0	0	0	1	0	0	0	0	0	0	1	5	2	2	2	3	2	3					1	4	4	3	2	2	2
508	508	2	5	2	3	1	3	3	2	1	0	0	0	0	0	0	0	1	1	0	0	0	1	1	0	0	0	1	1	0	0	1	1	2	1	1	2	1	x				1	1	3	1	1	1	1
509	509	2	4	2	3	1	3	2	2	0	0	0	0	1	0	0	0	0	0	1	0	0	0	0	1	0	0	0	0	1	0	1	2	2	2	2	1	4					1	4	4	4	4	4	4
510	510	4	5	4	1	2	3	2	1	1	0	0	0	0	0	0	0	0	0	0	1	0	0	0	0	1	0	0	0	0	1	1	2	2	2	2	2	3					1	4	4	4	4	4	4
511	511	2	4	2	3	1	3	2	2	1	0	0	0	0	0	1	0	0	0	1	0	0	0	0	1	0	0	0	0	1	0	5	2	2	2	2	1	3					1	5	3	5	5	5	5
512	512	2	4	3	1	2	3	1	NA	1	0	0	0	0	0	0	0	0	0	0	1	0	0	0	0	1	0	0	0	0	1	5	2	2	2	2	2	4					1	4	4	4	4	4	4
513	513	1	5	4	1	2	1	1	NA	1	0	0	0	0	0	0	0	0	0	0	1	0	0	0	0	1	0	0	0	0	1	5	2	2	2	2	2	3					1	4	4	4	2	2	2
514	514	1	6	5	2	2	3	1	NA	1	0	0	0	0	0	0	0	0	0	0	1	0	0	0	0	1	0	0	0	0	1	5	2	2	2	2	2	3					1	4	4	4	4	4	4
515	515	3	4	3	1	2	3	1	NA	1	0	0	0	1	0	0	0	0	0	0	1	0	0	0	0	1	0	0	0	0	1	2	2	NA	2	2	2	3					1	4	4	4	4	4	4
516	516	1	4	2	3	1	3	1	NA	1	0	0	0	0	0	1	0	0	1	0	0	0	0	1	0	0	0	0	1	0	0	5	2	2	2	2	2	1				x	1	4	4	4	4	2	2
517	517	1	4	2	6	1	3	3	2	1	0	0	0	0	0	0	0	0	1	0	0	0	0	1	0	0	0	0	0	0	0	1	2	2	2	1	2	1			x	x	1	5	5	5	5	5	5
519	519	1	4	2	4	1	3	1	NA	1	0	0	0	0	0	0	0	0	0	0	1	0	0	0	0	1	0	0	0	0	1	1	2	2	2	2	2	4					1	4	4	4	4	4	4
520	520	2	4	4	1	1	1	2	1	1	0	0	0	0	0	0	1	0	1	0	0	0	0	0	0	0	0	0	0	0	0	1	2	3	2	2	2	1			x	x	1	5	4	5	5	2	2
521	521	3	4	2	3	1	2	3	2	1	0	0	0	0	0	0	0	0	0	0	1	0	0	0	0	1	0	0	0	0	1	5	2	2	2	2	2	3					1	4	4	4	4	2	2
522	522	2	5	1	7	2	3	3	2	1	0	0	0	0	0	0	0	0	1	0	0	0	0	1	0	0	0	0	0	0	0	5	2	2	2	2	1	3					2	4	4	4	4	4	4
524	524	1	4	4	1	2	1	3	2	1	0	0	0	1	0	0	0	0	0	0	1	0	0	0	0	1	0	0	0	0	1	3	2	2	2	2	2	3					1	4	4	4	4	4	4
525	525	2	6	2	7	2	3	2	2	1	0	0	1	0	0	0	0	0	0	0	1	0	0	0	1	0	0	0	0	1	0	5	1	3	2	2	2	1		x	x		1	4	4	4	4	4	4
526	526	2	4	3	6	2	3	2	1	1	0	0	1	1	0	0	0	0	1	1	0	0	0	1	0	0	0	0	1	0	0	5	2	2	2	1	1	4					1	1	1	2	2	2	2
527	527	3	6	2	1	2	3	1	NA	1	0	0	0	0	0	0	0	0	0	0	1	0	0	0	0	1	0	0	0	0	1	5	1	2	2	2	2	3					1	4	4	4	4	4	4
528	528	1	4	3	2	1	3	2	1	1	0	0	0	0	0	0	0	0	0	0	1	0	0	0	0	1	0	0	0	0	1	1	2	2	2	2	2	1		x			1	4	4	4	4	4	4
530	530	1	6	2	3	1	3	1	NA	1	0	0	1	0	0	0	0	0	0	0	1	0	0	0	0	1	0	0	0	1	0	5	1	2	2	2	3	3					1	2	3	4	4	1	1
531	531	1	4	2	3	1	3	3	1	1	1	0	0	0	0	0	1	0	1	0	0	1	1	1	0	0	1	1	1	0	0	5	2	3	1	1	3	4					1	2	2	1	3	1	1
532	532	2	4	3	2	2	3	2	1	1	0	0	0	0	0	0	0	0	1	0	0	0	0	0	0	0	0	0	0	0	0	5	2	2	2	1	2	3					1	4	4	4	4	4	4
533	533	2	6	2	3	1	3	2	1	1	0	0	0	0	0	0	0	0	0	0	1	0	0	0	0	1	0	0	0	0	1	5	1	2	2	2	2	3					1	1	1	1	1	1	1
534	534	4	4	2	2	2	3	2	1	1	0	0	0	0	0	0	0	0	0	0	1	0	0	0	0	1	0	0	0	0	1	5	2	2	2	2	2	3					2	4	4	4	4	4	4
535	535	1	4	4	1	2	3	2	2	1	0	0	0	0	0	0	0	0	1	1	0	1	0	0	0	0	0	0	0	0	0	3	2	3	2	2	2	1			x		1	1	2	1	1	2	1
536	536	2	4	3	7	1	3	2	1	0	0	0	0	0	0	1	0	0	1	0	0	0	0	1	0	0	0	0	1	0	0	5	2	2	2	1	2	3					2	4	4	4	4	4	4
537	537	1	4	3	3	1	3	3	2	1	0	0	0	0	0	0	0	0	0	0	1	0	0	0	0	1	0	0	0	0	1	5	1	2	2	3	3	3					1	1	1	5	1	1	1
538	538	1	5	2	5	2	3	2	2	1	0	0	0	0	0	0	0	0	0	0	1	0	0	0	0	1	0	0	0	0	1	5	2	2	2	2	2	3					1	3	4	4	4	3	3
539	539	1	5	2	5	2	2	3	2	1	0	0	0	0	0	0	0	0	0	0	1	0	0	0	0	1	0	0	0	0	1	1	2	2	2	2	2	1		x	x		1	4	4	4	4	4	4
540	540	3	5	2	4	1	3	2	2	0	0	0	0	1	0	0	0	0	0	0	1	0	0	0	1	0	0	0	0	1	0	1	2	2	2	2	2	1		x			1	4	4	4	3	3	3
541	541	1	4	2	7	2	3	2	2	1	0	0	0	0	0	0	0	0	1	0	0	1	0	1	0	0	1	0	1	0	0	5	2	2	2	3	3	1		x	x		1	5	4	2	3	2	2
542	542	1	4	3	1	2	3	3	2	1	0	0	0	0	0	0	0	0	0	0	1	0	0	0	0	1	0	0	1	0	0	3	2	2	2	2	3	4					1	1	1	1	1	1	1
543	543	1	6	3	2	1	3	3	1	0	0	0	1	0	0	0	0	0	0	0	1	0	0	0	0	1	0	0	0	0	1	5	2	2	2	2	2	4					1	2	2	2	1	1	1
544	544	3	6	2	3	1	3	3	2	0	1	0	0	0	0	0	0	0	0	0	1	0	0	0	0	1	0	0	0	0	1	5	2	2	2	2	2	3					1	4	4	4	4	3	3
545	545	2	4	2	3	1	1	2	1	1	0	0	0	0	0	0	0	0	0	0	1	0	0	0	0	1	0	0	0	0	1	5	2	2	2	2	2	3					1	5	2	5	2	5	2
547	547	1	3	2	3	1	3	3	1	1	0	0	0	0	0	0	0	0	1	0	0	0	0	1	0	0	0	0	0	0	0	5	2	2	3	1	2	3					1	1	2	2	3	1	1
548	548	1	5	2	7	2	3	1	NA	1	0	0	0	0	0	0	0	0	0	0	1	0	0	0	0	1	0	0	0	0	1	5	2	2	2	2	2	4					1	4	4	4	4	4	4
549	549	1	4	2	3	1	3	2	1	1	1	0	1	0	0	0	0	1	0	1	0	0	1	0	1	0	0	1	1	1	0	5	2	2	3	2	3	3					1	2	2	1	5	1	1
550	550	3	5	2	4	1	1	2	1	1	0	0	0	0	0	0	0	0	0	0	1	0	0	0	0	1	0	0	0	0	1	1	2	2	2	2	2	1	x				1	2	2	2	2	2	2
551	551	1	4	3	1	1	3	1	NA	1	0	0	0	0	0	0	0	0	0	0	1	0	0	0	0	1	0	0	0	0	1	5	2	2	2	2	2	1	x			x	1	2	4	NA	2	2	2
552	552	3	5	3	1	2	3	2	2	1	0	0	0	0	0	0	0	0	0	1	0	0	0	0	1	0	0	0	0	1	0	5	1	3	2	3	1	3					1	3	3	4	3	2	2
553	553	2	5	2	3	1	3	2	NA	1	0	0	0	0	0	0	0	0	1	0	0	0	0	1	1	0	0	0	1	1	0	5	2	NA	NA	1	NA	3					2	4	4	4	4	4	4
554	554	1	5	4	2	1	1	1	NA	1	0	0	0	1	0	0	0	0	0	0	1	0	0	0	0	1	0	0	0	0	1	5	2	3	2	2	2	3					1	4	4	4	4	4	4
555	555	1	3	2	3	1	3	1	NA	1	0	0	0	0	0	0	0	0	0	0	1	0	0	0	0	1	0	0	0	0	1	5	2	2	2	2	2	3					2	4	4	4	4	4	4
557	557	1	4	4	8	2	3	3	2	1	0	0	1	0	0	0	1	0	0	0	0	1	0	1	0	0	1	0	1	0	0	1	2	3	3	3	3	1	x			x	1	2	3	2	3	1	2
558	558	1	4	2	4	3	3	2	1	1	0	0	0	0	0	0	0	0	0	0	1	1	1	1	0	0	0	0	0	0	1	5	2	2	1	3	2	1			x		1	2	1	1	3	1	1
559	559	2	5	2	2	2	1	1	NA	1	0	0	0	0	0	0	0	0	0	0	1	0	0	0	0	1	0	0	0	0	1	5	2	2	2	2	2	3					1	4	4	4	4	4	4
560	560	1	4	2	3	1	2	3	2	1	0	0	0	0	0	0	1	0	0	0	0	1	0	0	0	0	0	0	0	0	1	2	2	1	NA	NA	NA	3					1	NA	1	1	NA	1	1
561	561	1	5	4	6	2	3	3	2	1	0	0	0	0	0	0	0	0	0	0	1	0	0	0	0	1	0	0	0	0	1	1	2	2	3	2	3	1			x	x	1	1	2	1	1	1	1
562	562	1	5	2	4	1	3	2	1	1	0	0	0	0	0	0	0	0	0	0	1	0	0	0	0	1	0	0	0	0	1	1	2	2	3	2	2	1		x			1	2	2	3	2	1	1
563	563	1	5	2	3	1	3	1	NA	1	0	0	0	0	0	0	0	0	0	0	1	0	0	0	0	1	0	0	0	0	1	5	2	2	2	2	2	3					1	2	2	2	2	2	2
564	564	4	6	2	3	1	3	2	2	1	0	0	0	0	0	0	0	0	0	0	1	0	0	0	0	1	0	0	0	0	1	5	2	2	2	2	2	3					1	4	4	3	4	3	3
565	565	2	4	2	3	1	3	3	2	1	0	0	0	0	0	1	0	0	1	0	0	0	0	0	0	0	0	0	0	0	0	5	2	2	2	1	2	4					1	3	4	3	4	4	2
566	566	2	5	3	1	2	3	3	1	1	0	0	0	0	0	0	0	0	1	0	0	1	0	1	0	0	1	0	1	0	0	1	2	3	2	1	2	2			x		1	2	2	2	5	1	1
567	567	2	6	4	1	2	3	3	2	1	0	0	0	0	0	0	0	0	1	0	0	1	0	1	0	0	1	0	1	0	0	1	2	2	2	2	2	1	x				1	1	2	3	1	1	1
568	568	2	5	2	3	1	3	1	NA	1	0	0	0	0	0	0	0	0	1	0	0	0	0	1	0	0	0	0	1	1	0	5	1	2	2	1	1	3					1	4	4	4	3	3	3
569	569	1	6	2	5	1	3	3	2	1	0	0	0	0	0	0	0	0	0	0	1	0	0	0	0	1	0	0	0	0	1	5	2	2	2	2	2	3					1	4	4	4	4	4	4
570	570	2	4	2	3	1	3	3	2	1	0	0	0	0	0	0	0	1	1	0	0	0	1	1	0	0	0	1	1	0	0	1	2	2	1	1	3	1	x				1	1	1	2	1	1	1
571	571	2	5	2	6	1	2	3	2	1	0	0	0	0	0	0	0	0	0	0	1	0	0	0	0	1	0	0	0	0	1	5	2	2	2	2	2	3					1	2	2	2	3	2	2
572	572	1	4	4	1	2	1	1	NA	1	0	0	0	0	0	0	0	0	1	0	0	0	0	0	0	1	0	0	0	0	1	5	2	3	2	1	1	3					1	5	1	5	5	1	5
573	573	2	5	2	3	1	3	2	1	1	0	0	1	0	0	0	0	0	0	1	0	0	0	0	1	0	0	0	0	1	0	1	2	2	2	2	1	1	x				1	4	3	5	3	1	1
574	574	3	4	2	3	1	3	3	1	1	0	0	0	0	0	0	0	1	1	0	0	0	1	1	0	0	0	1	1	0	0	1	2	2	3	1	1	1					1	2	2	2	2	2	2
575	575	3	4	2	3	1	3	1	NA	1	0	0	0	0	0	0	0	0	0	1	0	0	0	0	1	0	0	0	1	0	0	1	1	NA	NA	NA	1	1		x	x		1	2	4	4	5	2	2
576	576	1	4	2	3	1	3	3	1	1	0	0	0	0	0	0	0	0	0	1	0	0	0	0	1	0	1	1	1	1	0	5	2	2	3	3	3	3					1	2	2	2	2	2	2
577	577	1	5	2	6	2	2	2	1	1	0	0	0	0	0	0	0	0	1	0	0	0	0	0	0	1	0	0	0	0	1	2	2	2	2	2	2	3					1	2	1	1	1	1	1
578	578	2	4	3	1	2	3	3	2	1	0	0	0	0	0	0	1	0	0	0	0	1	0	0	0	0	1	0	0	0	0	5	2	2	2	2	2	3					1	2	3	2	2	1	1
579	579	1	5	2	3	1	3	2	2	1	0	0	0	0	0	0	1	0	0	0	0	1	0	0	0	0	1	0	0	0	0	5	2	1	NA	NA	NA	3					1	4	4	4	1	1	1
580	580	2	3	2	3	1	1	2	1	1	0	0	0	1	0	0	0	0	0	0	1	0	0	0	0	1	0	0	0	0	1	5	2	2	2	2	2	3					1	4	2	4	4	2	2
581	581	4	4	2	3	1	3	2	1	1	1	0	0	0	0	0	0	1	0	0	0	0	1	0	0	0	0	1	0	0	0	1	2	2	1	2	2	4					1	3	3	4	2	1	1
582	582	2	5	3	1	2	1	1	NA	1	0	0	0	0	0	0	0	0	1	0	0	0	0	1	0	0	0	0	1	0	0	5	2	2	2	2	2	3					1	2	4	3	2	2	2
583	583	2	2	2	3	1	3	2	1	1	1	0	0	1	0	0	0	1	1	0	0	0	0	1	0	0	0	0	0	0	0	1	2	2	1	1	2	1		x	x		1	2	3	3	3	2	2
585	585	3	5	3	1	1	3	2	1	1	0	0	0	0	0	0	0	0	0	0	1	0	0	0	0	1	0	0	0	0	1	2	1	2	2	2	2	3					1	5	4	4	4	4	4
586	586	4	6	2	3	1	3	2	2	1	0	0	0	0	0	0	0	0	0	0	1	0	0	0	0	1	0	0	0	0	1	5	2	2	2	2	2	3					1	1	1	1	1	1	1
587	587	1	3	2	4	1	3	2	2	1	0	0	0	0	0	0	1	0	1	0	0	1	0	1	0	0	1	0	1	0	0	5	2	1	2	3	3	3					1	1	2	4	1	1	1
588	588	1	5	5	6	2	3	3	1	1	0	0	0	0	0	0	1	0	0	0	0	1	0	0	0	0	1	0	0	0	0	5	2	2	2	3	3	4					1	2	2	2	2	2	2
589	589	1	5	2	7	1	3	3	2	1	0	0	1	0	0	0	0	0	0	0	1	0	0	0	0	1	0	0	0	0	1	5	1	2	2	2	2	3					1	2	1	2	1	1	1
590	590	2	5	2	3	1	2	2	2	1	0	0	1	0	0	0	0	0	1	1	0	0	0	1	1	0	0	0	1	1	0	5	2	2	2	1	1	3					1	1	3	1	1	1	1
591	591	1	2	2	3	1	3	2	1	1	0	0	0	0	0	0	0	0	1	0	0	0	0	1	0	0	0	0	1	0	0	5	2	1	2	1	2	1			x		1	1	1	1	1	2	1
592	592	1	4	2	3	1	3	2	1	1	0	0	0	0	0	0	0	0	1	0	0	0	0	1	0	0	0	0	0	0	1	5	2	2	2	1	1	1				x	1	2	2	2	2	2	2
593	593	1	6	2	3	1	1	2	1	1	0	0	1	0	0	0	1	0	1	1	0	1	0	1	1	0	1	0	1	1	0	3	2	1	2	2	1	1				x	1	2	4	3	2	3	2
595	595	2	4	2	4	1	3	1	NA	1	0	0	0	0	0	0	0	0	0	0	1	0	0	0	0	1	0	0	0	0	1	5	1	2	2	2	2	3					1	3	3	2	3	3	2
596	596	2	4	2	3	1	3	2	2	1	0	0	1	0	0	0	0	0	1	0	0	0	0	1	0	0	0	0	1	0	0	2	2	3	2	1	3	1					1	2	1	2	1	1	1
597	597	4	5	2	3	1	3	1	NA	0	0	0	0	0	1	0	0	0	0	1	0	0	1	1	1	0	0	0	1	1	0	5	2	2	3	1	1	1			x		1	2	NA	1	3	1	1
598	598	4	5	5	7	1	3	2	2	1	0	0	0	0	0	0	1	0	0	0	0	1	0	0	0	0	1	0	0	0	0	5	2	1	2	2	2	3					1	4	4	4	4	4	4
599	599	2	4	2	6	1	3	3	2	1	0	0	1	0	0	0	0	0	0	0	1	0	0	0	0	1	0	0	1	0	0	3	2	2	2	2	2	3					1	1	1	1	3	1	1
600	600	2	4	4	8	2	3	2	1	1	0	0	0	0	0	0	1	0	1	0	0	1	0	1	0	0	1	0	1	0	0	2	2	3	2	1	3	2			x		1	1	2	3	1	1	1
601	601	1	4	2	3	1	3	3	2	1	0	0	0	0	0	0	1	0	1	0	0	1	0	1	0	0	1	0	1	0	0	1	2	2	2	1	2	1	x				1	5	3	2	5	2	2
602	602	4	6	3	8	2	3	1	NA	1	0	0	0	0	0	0	1	0	0	0	0	1	0	0	0	0	1	0	0	0	0	1	2	2	2	2	2	3					1	4	4	4	4	3	3
603	603	1	4	3	2	2	3	1	NA	1	0	0	0	0	0	0	0	0	0	0	1	0	0	0	0	1	0	0	0	0	1	1	2	2	2	2	2	1				x	1	2	2	2	2	2	2
604	604	1	5	2	4	2	3	2	1	1	0	0	0	0	0	0	1	0	0	0	0	1	0	0	0	0	1	0	0	0	0	4	1	1	2	2	2	1			x		1	5	4	4	3	1	1
605	605	4	5	3	3	1	3	2	2	1	0	0	0	0	0	0	0	1	1	1	0	0	1	1	1	0	1	1	1	1	0	3	1	2	1	1	1	1	x				1	2	1	3	2	1	1
606	606	2	4	4	7	2	3	2	1	1	0	0	0	1	0	0	0	0	0	0	1	0	0	0	0	1	0	0	0	0	1	5	1	2	2	2	2	3					1	5	2	2	5	2	1
607	607	1	6	4	7	2	3	2	2	1	0	0	0	0	0	0	1	0	0	0	0	1	0	0	0	0	1	0	0	0	0	1	2	1	2	3	2	1		x	x		1	2	3	2	3	2	2
608	608	4	5	2	3	1	3	2	2	1	1	0	1	1	0	1	0	1	0	1	0	0	1	0	1	0	0	1	1	1	0	1	2	2	1	2	2	1				x	1	4	4	4	4	4	4
609	609	2	5	2	3	1	3	1	NA	1	0	0	0	0	0	0	0	0	0	0	1	0	0	1	0	0	0	0	1	0	0	2	2	2	2	2	2	NA					NA	2	2	2	2	2	2
610	610	4	5	5	1	1	3	2	2	1	0	0	0	0	0	0	1	0	0	0	0	1	0	0	0	0	1	0	0	0	0	5	2	1	2	2	2	4					1	1	3	3	2	3	2
612	612	1	6	2	1	2	3	3	2	1	0	0	1	0	0	0	0	0	0	1	0	0	0	0	1	0	0	0	0	1	0	2	2	2	2	2	1	1				x	1	1	1	3	1	1	1
613	613	1	4	3	1	2	3	3	2	1	0	0	0	0	0	0	0	0	1	0	0	0	0	0	0	1	0	0	0	0	1	5	1	2	2	1	2	1	x			x	1	1	3	3	1	1	1
614	614	3	4	2	3	2	3	3	2	1	1	0	0	0	0	0	0	0	0	0	1	0	0	1	0	0	0	0	1	0	0	1	2	2	2	2	2	1			x	x	1	4	4	4	4	2	2
616	616	1	4	3	1	2	3	1	NA	1	0	0	0	1	0	0	0	0	1	0	0	0	0	1	0	0	0	0	1	0	0	1	2	1	2	3	2	4					1	5	5	4	2	1	4
617	617	1	5	4	7	1	3	2	1	1	0	0	0	0	0	0	0	0	0	0	1	0	0	1	0	0	0	0	1	0	0	5	2	3	2	2	2	4					1	1	2	1	1	2	1
618	618	3	5	2	2	2	3	2	1	1	0	0	0	0	0	0	0	0	1	1	0	0	0	1	1	0	0	0	1	1	0	5	2	2	2	1	1	1		x	x		1	1	4	2	4	3	3
619	619	1	4	3	5	3	3	3	2	1	0	0	0	0	0	0	0	0	0	0	1	0	0	0	0	1	0	0	0	0	1	2	2	2	2	2	2	3					1	1	1	NA	3	1	1
620	620	1	4	1	1	2	3	2	1	1	0	0	1	0	0	0	0	0	0	1	0	0	0	0	1	0	0	0	0	1	0	3	2	2	2	2	1	1				x	1	1	2	1	1	1	1
621	621	1	3	2	6	1	3	3	2	1	0	0	0	0	0	0	0	0	1	0	0	0	0	1	0	0	0	0	1	0	0	5	2	3	2	1	3	3					1	5	1	5	1	5	1
622	622	2	6	3	1	2	3	3	2	1	0	0	0	0	0	0	0	0	1	1	0	0	0	1	1	0	0	0	1	1	0	5	2	NA	NA	3	3	4					1	3	4	4	4	2	2
623	623	1	4	4	1	2	3	3	1	1	0	0	0	0	0	0	1	0	0	0	0	1	0	0	0	0	1	0	0	0	0	1	2	1	2	2	2	1			x	x	1	5	1	2	5	1	5
624	624	2	4	2	4	1	3	2	2	1	0	0	0	0	0	0	0	0	0	0	1	0	0	0	0	1	0	0	1	0	0	5	2	2	2	2	2	4					1	2	1	2	2	1	1
625	625	2	4	4	1	2	3	2	1	1	0	0	0	0	0	0	0	0	0	0	1	0	0	0	0	1	0	0	0	0	1	5	2	2	2	2	2	1		x		x	1	4	4	5	5	5	5
626	626	2	4	2	3	1	3	1	NA	1	1	0	0	0	0	0	0	1	0	0	0	0	1	0	0	0	0	1	0	0	0	1	2	2	1	3	2	1		x	x		1	1	1	1	2	1	1
627	627	1	5	2	2	2	3	3	2	1	0	0	0	0	0	0	0	0	0	0	1	0	0	0	0	1	0	0	0	0	1	5	1	2	2	2	2	4					1	5	1	2	5	5	5
628	628	1	4	3	6	1	3	2	2	1	0	0	1	0	0	0	0	0	0	0	1	0	0	0	0	1	0	0	1	0	0	5	2	3	2	2	3	4					1	2	3	5	5	5	3
629	629	2	5	2	3	1	3	1	NA	1	0	0	0	1	0	0	1	0	1	0	0	1	0	1	0	0	1	0	1	0	0	1	1	1	2	1	2	1			x		1	2	3	1	3	2	2
630	630	1	4	4	1	1	1	1	NA	1	0	0	0	0	0	0	0	0	1	0	0	0	0	1	0	0	0	0	1	0	0	3	2	2	2	3	2	4					1	5	1	5	5	2	1
631	631	1	6	5	2	2	3	2	1	1	0	0	0	0	0	0	0	0	0	0	1	0	0	0	0	1	0	0	0	0	1	5	1	2	2	2	2	3					1	4	4	4	4	2	2
632	632	1	5	5	5	1	1	1	NA	1	0	0	0	0	0	0	0	0	1	1	0	0	0	1	1	0	0	0	1	1	0	1	2	2	2	1	1	2	x	x	x	x	1	1	1	1	1	1	1
633	633	1	6	2	3	1	3	2	1	1	0	0	0	0	0	0	0	1	0	0	0	0	0	0	0	1	0	0	0	0	1	5	1	2	2	2	2	4					1	4	4	4	4	4	4
634	634	1	5	4	1	2	3	1	NA	1	0	0	0	0	0	0	0	0	0	0	1	0	0	0	0	1	0	0	0	0	1	5	2	2	2	2	2	3					1	3	3	1	5	1	1
635	635	1	5	2	4	1	3	1	NA	1	0	0	0	0	0	0	0	0	0	0	1	0	0	0	0	1	0	0	0	0	1	5	2	2	2	2	2	3					1	2	2	2	3	2	NA
636	636	1	4	4	6	1	1	2	1	1	0	0	0	0	0	0	0	0	1	0	0	0	0	1	0	0	0	0	0	0	1	5	2	3	2	1	2	3					1	5	5	5	5	5	2
637	637	2	5	2	3	1	1	1	NA	1	0	0	0	0	0	0	0	0	0	0	1	0	0	0	0	1	0	0	0	0	1	5	2	2	2	2	2	3					1	3	3	NA	5	2	2
638	638	2	4	3	3	1	1	1	NA	1	0	0	0	0	0	0	0	0	0	0	1	0	0	0	0	1	0	0	0	0	1	1	2	2	2	2	2	1			x		1	2	4	2	2	2	1
639	639	2	6	2	3	1	3	1	NA	1	0	0	1	0	0	0	0	0	0	1	0	0	0	0	1	0	0	0	0	1	0	3	2	NA	NA	3	1	1	x		x	x	1	4	4	3	1	1	1
640	640	2	5	4	3	1	3	1	NA	1	0	0	0	0	0	0	0	1	1	1	0	0	1	1	1	0	0	1	1	1	0	1	2	2	2	1	1	1			x	x	1	3	3	2	2	2	2
641	641	1	4	4	8	2	3	3	2	1	0	0	0	0	0	0	0	0	1	0	0	0	0	1	0	0	0	0	1	0	0	5	2	2	2	1	2	3					1	1	2	1	1	1	1
642	642	2	6	2	3	1	3	1	NA	1	0	0	0	0	0	0	0	0	0	0	1	0	0	0	0	1	0	0	0	0	1	5	2	2	2	2	2	3					1	NA	NA	NA	NA	3	2
643	643	1	6	2	3	1	3	2	2	1	0	0	1	0	0	0	0	0	0	1	0	1	1	0	1	0	1	1	0	1	0	1	2	2	1	2	1	1		x	x		1	2	3	4	4	2	2
644	644	1	5	2	3	1	3	3	1	1	0	0	0	0	0	0	0	0	0	0	1	0	0	0	0	1	0	0	0	0	1	1	2	2	2	2	2	1			x		1	1	1	1	1	1	1
645	645	2	4	2	4	1	3	3	2	1	0	0	0	0	0	0	0	0	0	1	0	0	0	1	1	0	0	0	1	1	0	5	2	2	2	1	1	3					1	1	1	1	1	1	1
646	646	3	6	2	3	1	3	2	2	1	0	0	0	0	0	0	0	0	0	0	1	0	0	0	0	1	0	0	0	0	1	5	2	2	2	2	2	3					2	4	4	4	4	4	4
647	647	2	4	3	1	2	2	3	2	1	0	0	0	0	0	0	0	0	0	0	1	0	0	0	0	1	0	0	0	0	1	2	2	2	2	2	2	1		x	x		1	4	4	4	4	4	4
648	648	4	4	4	1	1	3	NA	NA	1	0	0	0	0	0	0	0	0	0	0	1	0	0	0	0	1	0	0	0	0	1	1	2	2	2	3	2	1			x	x	1	2	3	2	1	1	1
649	649	2	5	2	4	1	3	3	2	1	0	0	0	0	0	0	0	0	0	0	1	0	0	0	0	1	0	0	0	0	1	5	2	2	2	2	2	3					1	2	1	2	1	1	1
650	650	1	5	2	1	2	3	1	NA	1	0	0	0	0	0	0	0	0	0	0	1	0	0	0	0	1	0	0	0	0	1	5	2	2	2	2	2	3					1	5	5	5	5	1	5
651	651	3	6	3	2	2	3	2	2	1	0	0	0	0	0	0	0	0	0	0	1	0	0	0	0	1	0	0	0	0	1	5	1	1	2	2	2	1		x	x	x	1	5	5	5	5	1	5
652	652	2	5	4	8	1	3	1	NA	1	0	0	0	0	0	0	0	0	0	0	1	0	0	0	0	1	0	0	0	0	1	5	1	2	2	2	2	3					2	4	4	4	4	4	4
653	653	1	3	2	3	1	3	3	2	1	0	0	1	0	0	0	0	0	1	0	0	0	0	1	0	0	0	0	1	0	0	5	2	2	2	1	1	1		x			1	1	3	3	5	1	1
654	654	3	6	2	7	2	3	3	2	1	0	0	0	0	0	0	0	0	0	0	1	0	0	0	0	1	0	0	0	0	1	5	1	2	2	2	2	3					1	4	4	4	4	4	4
655	655	2	5	2	4	1	3	2	1	1	0	0	0	0	0	0	0	0	0	0	1	0	0	0	0	1	0	0	0	0	1	1	1	2	2	2	2	1		x	x		1	1	1	1	5	1	1
656	656	4	5	2	4	2	1	1	NA	1	0	0	1	0	0	0	0	0	0	1	0	0	0	0	1	0	0	0	0	1	0	5	2	2	2	2	1	3					1	3	2	3	3	2	2
657	657	2	4	3	6	2	3	3	2	1	0	0	0	0	0	0	0	0	1	0	0	0	0	0	0	1	0	0	0	0	1	5	2	2	2	1	2	3					1	2	3	2	2	1	1
658	658	2	5	2	3	1	1	1	NA	1	0	0	0	0	0	0	0	0	0	0	1	0	0	0	0	1	0	0	0	0	1	5	2	2	2	2	2	3					1	5	2	1	2	1	1
661	661	1	6	2	4	1	3	1	NA	1	0	0	0	0	0	0	0	0	0	0	1	0	0	0	0	1	0	0	0	0	0	5	2	2	2	2	2	3					1	2	1	1	1	1	2
663	663	2	5	2	4	1	3	3	2	1	0	0	0	0	0	0	0	0	0	0	1	0	0	0	0	1	0	0	0	0	1	5	2	2	2	2	2	3					1	2	1	3	2	2	1
664	664	1	5	2	4	2	3	3	1	1	0	0	0	0	0	0	0	0	0	0	1	0	0	0	0	1	0	0	0	0	1	5	2	2	2	2	2	3					1	2	2	2	2	1	1
665	665	2	6	4	1	2	3	3	2	1	0	0	0	0	0	0	0	0	0	0	1	0	0	0	0	1	0	0	0	0	1	1	1	2	2	2	2	1			x	x	1	5	4	3	4	3	3
666	666	3	4	2	7	1	1	1	NA	1	0	0	0	0	0	0	0	0	0	0	1	0	0	0	0	1	0	0	0	0	1	5	2	2	2	2	2	3					1	2	2	3	3	2	1
667	667	1	5	2	3	1	3	3	2	1	0	0	1	0	0	0	1	0	0	1	0	1	0	0	1	0	1	0	0	1	0	5	2	3	2	2	1	3					1	3	2	2	5	2	1
668	668	1	5	5	6	2	3	1	NA	1	0	0	0	0	0	0	0	0	0	0	1	0	0	0	0	1	0	0	0	0	1	5	2	2	2	2	2	3					1	1	2	3	3	1	1
669	669	1	6	2	2	2	3	1	NA	1	0	0	0	0	0	0	0	0	0	0	1	0	0	0	0	1	0	0	1	0	0	5	1	2	2	3	3	3					1	3	3	2	2	1	1
670	670	1	4	2	3	1	3	3	2	1	1	0	0	0	0	0	0	1	0	0	0	0	1	1	0	0	0	1	1	0	0	2	2	2	1	2	2	1		x	x		1	2	2	3	3	1	1
671	671	1	4	2	1	2	3	3	1	1	0	0	0	0	0	0	0	0	0	0	1	0	0	1	0	0	0	0	0	0	0	1	2	2	2	2	3	1	x	x	x		1	2	1	NA	NA	1	1
672	672	4	5	2	3	1	3	3	1	1	1	0	0	0	0	0	1	1	1	0	0	1	1	1	0	0	1	1	0	0	0	1	2	2	1	3	2	1	x				1	2	4	3	4	2	2
673	673	1	5	2	4	1	3	3	2	1	0	0	1	0	0	0	0	0	1	0	0	0	0	1	0	0	0	0	1	0	0	1	2	2	3	1	1	1				x	1	4	4	4	4	4	4
674	674	1	4	2	7	2	3	2	1	1	0	0	0	0	0	0	0	0	0	0	1	0	0	0	0	1	0	0	0	0	1	5	2	2	2	2	3	1		x			1	3	2	4	1	1	1
675	675	1	2	2	4	1	3	1	NA	1	0	0	1	1	0	0	0	0	0	0	1	0	0	0	0	1	0	0	0	0	0	5	2	2	2	1	1	3					1	1	1	1	1	1	1
677	677	4	5	4	5	NA	1	3	2	1	0	0	0	0	0	0	0	0	0	0	1	0	0	0	0	1	0	0	0	0	1	5	2	2	2	2	2	3					1	2	2	2	2	2	2
678	678	2	4	2	3	1	3	2	1	1	0	0	0	0	0	0	0	0	0	0	1	0	0	0	0	1	0	0	0	0	1	5	2	2	2	2	2	3					1	4	4	4	4	4	4
679	679	1	4	2	3	1	3	2	2	1	0	0	0	0	0	0	0	0	1	0	0	1	0	1	0	0	0	0	0	0	1	1	2	2	2	1	3	1			x		1	3	3	3	3	3	3
680	680	1	4	4	6	2	3	3	2	1	0	0	1	0	0	0	0	0	0	0	1	0	0	0	0	1	0	0	0	0	1	5	2	2	2	2	2	4					1	5	1	5	2	1	1
681	681	1	5	2	3	1	3	3	1	1	0	0	0	0	0	0	0	0	0	0	1	0	0	0	0	1	0	0	0	0	1	5	1	2	2	2	2	3					1	1	2	1	1	1	1
682	682	1	4	3	1	1	3	3	2	1	0	0	0	0	0	0	0	0	0	0	1	0	0	0	0	1	0	0	0	0	1	5	2	2	2	2	2	1		x	x		1	4	2	4	5	2	1
683	683	1	3	2	4	2	3	3	2	1	0	0	0	0	0	0	0	0	1	0	0	0	0	1	0	0	0	0	1	0	0	1	2	2	2	2	2	1	x			x	1	5	5	5	5	5	5
684	684	1	4	4	6	2	3	3	2	1	0	0	0	0	0	0	0	0	0	0	1	0	0	0	0	1	0	0	0	0	1	5	2	2	2	2	2	1				x	1	1	1	1	1	1	1
686	686	4	6	2	3	1	3	2	1	1	1	0	1	0	1	0	0	0	1	1	0	0	1	1	1	0	0	1	1	1	0	4	2	2	3	1	1	4					1	1	2	3	3	1	1
687	687	1	5	4	1	2	1	3	1	1	0	0	0	0	0	0	0	0	0	0	1	1	0	0	0	0	1	0	0	0	0	2	2	2	2	2	2	1			x		1	5	5	5	5	5	5
689	689	3	4	2	4	1	3	2	2	1	0	0	0	1	0	0	0	0	0	0	1	0	0	0	0	1	0	0	0	0	1	5	2	2	2	3	3	4					1	2	2	5	2	1	1
690	690	1	5	2	4	1	3	2	1	1	0	0	0	0	0	0	0	0	0	0	1	0	0	0	0	1	0	0	0	0	1	5	2	2	2	2	2	4					1	1	1	1	1	1	1
691	691	2	5	4	1	2	3	2	1	1	0	0	0	0	0	0	1	0	1	1	0	1	0	1	1	0	1	0	1	1	0	5	1	1	2	1	1	3					1	1	1	3	1	1	1
692	692	1	4	2	3	1	3	2	1	1	0	0	0	1	0	0	0	0	0	0	1	0	0	0	0	1	0	0	0	0	1	1	2	2	2	2	2	2	x		x	x	1	2	2	2	3	5	2
693	693	1	5	3	5	2	3	1	NA	1	0	0	0	0	0	0	0	0	0	0	1	0	0	0	0	1	0	0	0	0	1	1	2	2	2	2	2	1				x	1	3	2	2	2	2	2
694	694	2	5	3	2	2	3	1	NA	1	0	0	0	0	0	0	0	0	0	0	1	0	0	0	0	1	0	0	0	0	1	5	2	2	2	3	2	3					1	3	3	3	3	3	3
695	695	4	4	3	4	1	1	3	2	0	0	0	0	1	0	0	0	0	0	0	1	0	0	0	0	1	0	0	0	0	1	1	2	2	2	2	2	4					1	3	3	3	5	2	2
696	696	4	4	2	3	1	3	3	2	1	1	0	0	0	0	0	0	1	0	0	0	0	1	0	0	0	0	1	0	0	0	1	2	2	1	2	2	1				x	1	1	NA	NA	1	1	1
697	697	1	5	3	2	1	3	3	2	1	0	0	0	0	0	0	0	0	0	0	1	0	0	0	0	1	0	0	0	0	1	5	1	2	2	2	2	3					1	4	3	3	1	1	1
698	698	2	3	2	4	1	2	3	2	1	0	0	0	0	0	0	0	0	1	0	0	0	0	1	0	0	0	0	1	0	0	5	2	2	2	2	2	1		x	x		1	5	5	5	5	5	5
699	699	2	4	2	4	2	3	2	2	1	0	0	0	0	0	0	0	0	0	0	1	0	0	0	0	1	0	0	0	0	1	5	2	2	3	2	3	3					1	1	2	1	1	1	1
700	700	2	5	2	2	2	3	2	1	1	0	0	0	0	0	0	1	0	0	0	0	1	0	0	0	0	1	0	0	0	0	5	1	2	2	2	2	3					2	4	4	4	4	4	4
701	701	1	6	4	7	2	3	3	2	1	0	0	0	0	0	0	1	0	0	0	0	1	0	0	0	0	1	0	0	0	0	4	1	1	2	2	2	3					1	1	2	1	3	1	1
702	702	1	6	3	5	1	3	1	NA	1	0	0	0	0	0	0	0	0	0	0	1	0	0	0	0	1	0	0	0	0	1	5	2	2	3	2	2	3					1	5	3	5	2	1	1
703	703	1	3	2	6	3	3	3	2	1	0	0	0	0	0	0	0	0	1	0	0	0	0	0	0	1	0	0	0	0	1	5	2	1	2	3	2	4					1	2	2	2	2	2	2
704	704	4	3	1	3	1	3	2	2	0	1	0	0	0	0	0	1	0	0	0	0	0	0	0	0	1	0	0	0	0	1	1	2	1	1	1	1	1			x	x	1	1	4	1	1	1	1
705	705	1	4	2	4	1	3	3	1	1	0	0	0	0	0	0	1	0	0	0	0	1	0	1	0	0	1	0	1	0	0	1	2	2	2	3	3	1			x	x	1	3	4	2	3	1	2
706	706	1	4	2	1	2	3	3	2	1	0	0	0	0	0	0	0	0	0	0	1	0	0	0	0	1	0	0	0	0	1	5	2	2	2	2	2	4					2	4	4	4	4	4	4
708	708	1	5	4	1	2	3	1	NA	1	0	0	1	0	0	0	1	0	0	0	0	1	0	0	0	0	1	0	0	0	0	1	2	2	2	2	2	3					1	5	1	1	1	1	1
709	709	4	4	2	3	1	3	2	2	0	1	0	1	0	0	0	0	0	0	1	0	0	0	0	1	0	0	0	0	0	1	1	2	2	2	1	1	3					1	5	1	5	1	2	1
710	710	1	5	3	1	2	3	3	2	1	0	0	0	0	0	0	1	0	0	0	0	1	0	0	0	0	1	0	0	0	0	5	2	3	2	3	3	3					1	4	3	3	3	3	3
711	711	1	5	2	3	2	3	3	1	1	0	0	0	0	0	0	0	0	0	0	1	0	0	0	0	1	0	0	0	0	1	1	2	2	2	2	2	1				x	1	1	1	1	1	1	1
712	712	2	5	5	2	3	1	2	2	1	0	0	1	0	0	0	0	0	0	0	1	0	0	0	0	1	0	0	0	0	1	5	2	2	2	2	2	4					1	2	2	1	1	1	1
713	713	1	5	2	3	1	3	2	1	1	0	0	0	0	1	1	0	0	0	1	0	0	1	0	1	0	0	1	1	1	0	5	1	2	2	2	3	3					1	2	1	3	3	1	1
714	714	3	6	3	1	2	3	2	2	1	0	0	0	0	0	0	1	0	0	0	0	1	0	0	0	0	1	0	0	0	0	1	2	1	2	2	2	1		x	x	x	1	4	4	4	4	2	2
715	715	2	5	2	3	1	3	3	2	1	0	0	0	0	0	0	1	0	0	0	0	1	0	0	0	0	1	0	1	0	0	2	2	1	2	2	2	1	x				1	2	2	5	5	2	2
716	716	3	5	4	1	2	2	3	2	1	0	0	0	0	0	0	0	0	0	0	1	0	0	0	0	1	0	0	0	0	1	5	2	2	2	2	2	3					1	4	4	4	4	3	3
717	717	1	4	4	1	2	1	2	2	1	0	0	0	0	0	0	0	0	1	0	0	0	0	1	0	0	0	0	1	0	0	4	2	2	2	1	2	3					1	1	1	2	2	1	1
718	718	1	5	2	6	2	3	2	2	1	0	0	0	0	0	0	0	0	0	0	1	0	0	0	0	1	0	0	0	0	1	5	2	2	2	3	3	4					1	5	4	4	4	4	4
719	719	1	6	2	2	2	3	2	1	1	0	0	0	0	0	0	0	0	0	0	1	0	0	0	0	1	0	0	0	0	1	5	1	2	2	2	2	3					1	1	1	1	1	1	1
720	720	2	4	2	3	1	3	3	1	1	0	0	0	0	0	0	0	0	1	0	0	0	0	1	0	0	0	0	1	0	0	1	2	2	2	2	2	1			x	x	1	4	4	4	2	2	2
721	721	1	5	3	1	2	3	2	1	1	0	0	0	0	0	0	0	0	0	0	1	0	0	1	0	0	0	0	1	0	0	5	2	2	2	1	2	1		x	x		1	2	3	3	3	3	2
722	722	1	4	1	8	2	2	3	2	1	0	0	0	0	0	0	0	0	0	0	1	0	0	0	0	1	0	0	0	0	1	5	2	2	2	2	2	3					1	4	4	4	4	4	4
723	723	1	4	2	3	1	2	3	2	1	0	0	0	0	0	0	0	0	0	0	1	0	0	0	0	1	0	0	0	0	1	1	2	2	2	2	2	1			x	x	1	1	2	4	1	1	1
724	724	1	4	2	3	1	3	3	2	1	0	0	1	0	0	0	0	0	1	1	0	0	0	1	1	0	0	0	1	1	0	1	2	2	1	1	1	1				x	1	1	2	3	1	1	1
725	725	2	4	4	1	2	3	1	NA	1	0	0	0	0	0	0	0	0	0	0	1	0	0	0	0	1	0	0	0	0	1	4	1	2	2	3	3	3					1	1	1	1	1	1	1
726	726	2	5	4	1	2	3	2	1	1	0	0	0	0	0	0	0	0	1	1	0	0	1	0	0	0	0	0	0	0	1	5	2	2	3	1	1	3					1	1	2	2	2	1	1
727	727	3	5	3	5	1	3	1	NA	1	0	0	0	0	0	0	0	0	0	0	1	0	0	0	0	1	0	0	0	0	1	5	2	2	2	2	2	3					1	1	4	4	4	1	1
728	728	3	5	2	6	2	2	3	2	1	0	0	0	0	0	1	0	0	0	0	1	0	0	0	0	1	0	0	0	0	1	4	2	2	2	2	2	4					1	4	4	5	1	1	1
729	729	1	5	4	1	2	3	2	1	1	0	0	0	0	0	0	0	0	0	0	1	0	0	1	0	0	0	0	0	0	0	5	1	2	2	2	2	1				x	1	1	1	1	1	1	1
730	730	1	5	5	1	2	3	3	2	1	0	0	0	0	0	0	0	0	0	0	1	0	0	0	0	1	0	0	0	0	1	1	2	3	2	2	3	4					1	1	3	1	1	1	1
731	731	1	3	3	1	2	3	1	NA	1	0	0	0	0	0	0	0	0	1	0	0	0	0	1	0	0	0	0	1	0	0	1	2	2	2	1	2	1				x	1	5	3	1	5	2	1
732	732	1	5	4	8	1	3	2	1	1	0	0	0	0	0	0	0	0	0	0	1	0	0	0	0	1	0	0	0	0	1	5	2	2	2	2	2	3					1	1	2	2	2	1	2
733	733	1	5	5	1	2	3	1	NA	1	0	0	0	0	0	0	0	0	0	0	1	0	0	0	0	1	0	0	0	0	1	1	2	2	2	3	2	3					1	1	1	1	1	1	1
734	734	1	5	2	4	2	3	2	2	1	0	0	0	0	0	0	1	0	0	0	0	1	0	0	0	0	1	0	0	0	0	1	2	1	2	2	2	1		x	x		1	5	1	5	5	1	1
735	735	1	4	4	1	2	3	2	1	1	0	0	0	0	0	0	0	0	0	0	1	0	0	1	0	0	0	0	1	0	0	4	2	2	2	3	2	3					1	5	5	1	5	5	1
736	736	2	4	2	3	1	3	3	2	1	0	0	0	0	0	0	0	0	1	0	0	0	0	1	0	0	0	0	1	0	0	1	2	2	2	1	2	1				x	1	1	4	1	5	1	1
737	737	2	6	5	3	1	3	2	1	1	0	0	0	0	0	0	0	0	0	0	1	0	0	0	0	1	0	0	0	0	1	5	2	2	2	2	2	3					1	1	3	3	1	1	1
738	738	1	4	4	1	2	2	1	NA	1	0	0	0	0	0	0	0	0	1	0	0	0	0	0	0	1	0	0	0	0	1	2	1	3	2	1	3	1					1	5	5	5	5	1	2
739	739	3	6	5	1	2	3	3	2	1	0	0	1	0	0	0	0	0	1	0	0	0	0	1	0	0	0	0	0	0	0	1	2	1	NA	1	NA	1					1	2	2	2	2	1	1
740	740	1	4	3	1	2	3	3	2	1	0	0	0	0	0	0	0	0	0	0	1	0	0	0	0	1	0	0	0	0	1	1	2	2	2	3	2	1				x	1	3	2	3	3	3	3
741	741	1	4	2	4	1	3	3	2	1	0	0	0	0	0	0	0	0	0	0	1	0	0	0	0	1	0	0	0	0	1	5	2	2	2	2	2	3					2	4	4	4	4	4	4
742	742	1	2	2	1	2	1	1	NA	1	0	0	1	0	0	0	0	0	1	0	0	0	0	0	0	1	0	0	0	0	1	1	2	2	2	1	1	4					1	1	1	1	1	1	1
743	743	3	5	4	7	1	3	1	NA	1	0	0	0	0	0	0	0	0	0	0	1	0	0	1	0	0	0	0	0	0	1	5	2	2	2	2	2	3					1	5	4	5	3	2	2
744	744	1	4	2	7	1	3	1	NA	1	0	0	0	0	0	0	0	0	0	0	1	0	0	0	0	1	0	0	0	0	1	5	2	2	2	2	3	1		x	x		2	2	3	5	2	1	2
745	745	1	3	2	3	1	3	2	1	1	0	0	1	0	0	0	0	0	0	1	0	0	0	0	0	0	0	0	0	0	0	5	2	2	1	2	1	4					1	1	1	1	2	1	1
746	746	2	3	3	1	2	3	2	1	1	0	0	0	0	0	0	0	0	1	0	0	0	0	0	0	1	0	0	0	0	1	1	2	2	2	1	1	4					1	1	3	1	1	1	1
747	747	2	5	2	4	2	3	3	1	1	0	0	0	0	0	0	0	0	0	0	1	0	0	0	0	1	0	0	0	0	1	5	2	2	3	2	2	4					1	2	3	4	2	3	2
748	748	2	6	3	3	1	3	2	1	1	0	0	0	0	0	0	0	0	0	0	1	0	0	0	0	1	0	0	0	0	1	1	1	2	2	2	2	1		x	x		1	3	3	3	3	3	3
750	750	1	4	2	3	1	3	2	2	1	0	1	0	0	0	0	0	0	0	0	1	0	0	0	0	1	0	0	0	0	1	5	2	2	2	2	2	3					1	5	4	4	4	4	4
751	751	2	5	3	7	2	3	3	2	1	0	0	0	0	0	0	0	0	0	0	1	0	0	0	0	1	0	0	0	0	1	2	2	2	2	2	2	1		x			1	1	3	4	3	1	1
752	752	2	4	2	5	2	2	3	2	1	0	0	0	0	0	0	1	1	1	1	0	1	1	1	1	0	1	1	1	1	0	4	2	1	1	1	1	2					2	4	4	4	4	4	4
753	753	1	4	3	1	2	3	3	2	1	0	0	0	0	0	0	0	0	1	0	0	1	0	1	0	0	1	0	1	0	0	3	2	2	2	1	3	4					1	1	1	1	1	1	1
755	755	2	5	2	3	1	3	1	NA	1	0	0	0	0	0	0	0	0	0	0	1	0	0	0	0	1	0	0	0	0	1	5	2	2	2	2	2	3					1	5	1	5	1	1	1
756	756	3	4	1	8	1	3	3	2	1	1	0	1	0	0	0	0	1	1	1	0	0	1	1	1	0	0	1	1	1	0	2	2	2	1	1	1	1		x	x		1	3	3	4	2	1	1
757	757	1	4	2	3	1	2	3	1	1	0	0	0	0	0	0	0	0	0	0	1	0	0	1	0	0	0	0	0	0	1	5	1	2	2	2	2	1			x		1	5	2	5	2	5	5
758	758	3	5	4	1	2	3	2	1	1	0	0	0	0	0	0	0	0	0	0	1	0	0	0	0	1	0	0	0	0	1	4	2	2	2	3	2	3					1	4	4	4	4	4	4
759	759	1	4	4	1	2	2	3	1	1	0	0	0	0	0	0	0	0	0	0	1	0	0	0	0	1	0	0	1	0	0	1	1	2	2	2	2	1		x	x		1	2	3	1	2	1	2
761	761	1	5	2	4	1	2	3	2	1	0	0	0	0	0	0	0	0	0	0	1	0	0	0	0	0	0	0	0	0	0	5	2	3	2	2	2	3					1	4	4	4	4	4	4
762	762	1	4	4	1	2	1	2	1	1	0	0	0	0	0	0	1	0	1	0	0	0	0	0	0	1	0	0	0	0	1	1	1	1	2	1	3	4					1	1	1	1	1	NA	1
763	763	1	6	2	2	2	3	3	2	1	0	0	0	0	0	0	0	0	0	0	1	0	0	0	0	1	0	0	0	0	1	2	2	2	2	2	2	3					1	5	5	5	3	3	3
764	764	1	5	4	2	1	3	2	1	1	0	0	0	0	0	0	1	0	1	0	0	1	0	1	0	0	1	0	1	0	0	4	1	1	2	3	2	4					1	3	2	3	1	1	1
765	765	1	2	2	3	1	3	3	2	1	0	0	0	0	0	0	0	0	0	0	1	0	0	0	0	1	0	0	0	0	1	1	2	2	2	1	1	1			x	x	1	1	1	1	1	1	1
766	766	1	4	2	1	2	1	1	NA	1	0	0	0	0	0	0	0	0	0	0	1	0	0	0	0	1	0	0	0	0	1	4	2	2	2	3	3	3					1	1	2	1	1	1	1
768	768	2	5	4	7	1	2	3	2	1	0	0	0	0	0	0	0	0	0	0	1	0	0	0	0	1	0	0	0	0	1	5	2	2	2	2	2	3					1	2	2	2	3	1	1
769	769	1	6	2	7	1	3	1	NA	1	0	0	0	0	0	0	0	0	0	0	1	0	0	0	0	1	1	0	0	0	0	1	2	2	2	2	2	4					1	5	1	5	1	1	1
770	770	1	4	3	2	3	3	2	1	1	0	0	1	0	0	0	1	0	0	1	0	1	0	0	1	0	1	0	0	1	0	3	2	1	2	2	1	1			x		1	3	2	1	1	1	1
771	771	1	4	2	4	1	3	3	2	1	0	0	1	1	0	0	0	0	0	0	1	0	0	1	1	0	0	0	1	1	0	1	2	2	1	3	3	1		x			1	2	3	4	5	2	2
772	772	2	4	2	2	2	3	3	2	1	0	0	0	0	0	0	0	0	0	1	0	0	0	1	1	0	0	0	0	0	1	1	2	2	2	2	2	1	x				1	1	2	4	2	2	2
773	773	1	5	2	4	2	3	3	1	1	0	0	0	0	0	0	1	0	0	0	0	1	0	0	0	0	1	0	0	0	0	NA	2	2	2	2	2	3					1	2	4	4	5	2	2
774	774	1	6	2	3	1	3	2	2	1	0	0	0	0	0	0	0	0	0	0	1	0	0	0	0	1	0	0	0	0	1	5	1	2	2	2	2	3					1	1	1	1	1	1	1
775	775	1	4	2	4	1	3	3	2	1	0	0	0	0	0	0	0	0	0	1	0	0	0	0	0	1	0	0	0	0	1	1	2	2	2	2	3	1			x	x	1	3	2	3	5	1	1
777	777	2	4	1	3	1	1	2	1	1	0	0	0	0	0	0	0	0	0	0	1	0	0	0	0	1	0	0	0	0	1	5	2	2	2	2	2	3					1	5	2	5	2	1	2
779	779	2	5	2	4	1	3	2	1	1	0	0	0	0	0	0	0	0	0	0	1	0	0	0	0	1	0	0	0	0	1	1	2	2	2	2	2	1				x	1	4	4	5	2	1	1
780	780	1	5	5	7	2	3	1	NA	1	0	0	0	0	0	0	0	0	0	0	1	0	0	0	0	1	0	0	0	0	1	5	2	2	3	1	1	3					1	5	1	5	1	1	1
781	781	1	4	2	3	2	3	2	2	1	0	0	0	1	0	0	0	0	0	0	1	0	0	1	0	0	0	0	1	0	0	5	2	2	2	2	2	3					1	2	1	2	2	2	2
782	782	1	6	5	1	2	1	2	2	1	0	0	0	0	0	0	1	0	0	0	0	1	0	0	0	0	1	0	0	0	0	4	1	1	2	2	2	3					1	2	2	2	2	2	2
783	783	1	4	2	3	1	3	2	1	1	0	0	0	0	0	0	0	0	1	0	0	0	0	1	0	0	0	0	0	0	1	1	1	2	2	1	3	1			x	x	1	2	2	2	5	3	3
784	784	1	5	3	4	1	3	1	NA	1	0	0	0	0	0	0	0	0	0	0	1	0	0	0	0	1	0	0	0	0	1	3	2	2	2	2	2	1			x		1	2	2	2	4	1	1
785	785	2	5	3	1	2	1	1	NA	1	0	0	1	0	0	0	1	0	1	0	0	1	0	1	0	0	1	0	1	0	0	1	1	1	2	3	2	1			x		1	2	3	2	5	1	1
786	786	1	5	3	1	2	1	1	NA	1	0	0	0	0	0	0	0	0	0	0	1	1	0	1	0	0	1	0	1	0	0	4	2	2	2	1	3	3					1	1	1	1	1	1	1
787	787	1	5	2	4	1	1	1	NA	1	0	0	0	0	0	0	0	0	0	0	1	0	0	0	0	1	0	0	0	0	1	5	2	2	2	2	2	1		x			1	4	4	4	4	4	4
788	788	1	2	2	4	2	3	3	2	1	0	0	1	0	0	0	0	0	1	0	0	0	0	1	0	0	0	0	1	0	0	5	2	2	2	1	1	1		x	x		1	1	1	1	5	NA	1
790	790	1	5	2	3	1	3	2	1	1	0	0	0	0	0	0	0	0	0	0	1	0	0	0	0	1	0	0	1	0	0	5	1	2	2	1	2	3					1	3	2	3	3	1	1
792	792	1	5	2	3	1	3	2	1	1	0	0	1	0	0	0	0	0	0	1	0	0	0	0	1	0	0	0	0	1	0	1	1	2	2	2	1	1			x		1	5	1	1	5	1	1
793	793	1	5	2	3	1	3	1	NA	1	0	0	0	0	0	0	0	0	0	0	1	0	0	0	0	1	0	0	0	0	1	1	2	2	2	2	2	1		x	x		1	1	2	1	1	1	2
794	794	1	5	2	3	1	3	3	2	1	0	0	1	1	0	0	0	0	0	1	0	0	0	0	1	0	0	0	0	1	0	1	2	2	2	2	1	1			x		1	5	3	3	3	3	3
795	795	1	5	2	3	1	3	2	2	1	0	0	0	0	0	0	0	0	0	0	1	0	0	0	0	1	0	0	0	0	1	1	2	2	2	2	2	1			x	x	1	2	2	3	5	2	2
796	796	1	3	2	1	2	3	2	2	1	0	0	0	0	0	0	0	0	0	0	1	0	0	0	0	1	0	0	0	0	1	1	2	2	2	2	2	1			x		1	3	3	2	2	1	2
797	797	1	5	5	2	2	3	2	1	1	0	0	0	0	0	0	0	0	0	0	1	0	0	0	0	1	0	0	0	0	1	1	2	2	2	2	2	4					1	4	4	4	4	4	4
798	798	2	4	3	3	1	3	1	NA	1	0	0	0	0	0	0	0	0	1	0	0	0	0	1	1	0	0	0	1	1	0	5	2	2	2	1	2	3					1	1	2	1	5	2	2
799	799	1	3	2	4	1	3	2	1	1	0	0	0	1	0	0	1	0	0	0	0	1	0	0	0	0	1	0	0	0	0	5	2	3	2	2	2	3					1	5	2	5	2	1	1
800	800	1	6	1	7	2	2	1	NA	1	0	0	0	0	0	0	0	0	0	0	1	0	0	0	0	1	0	0	0	0	1	5	1	2	2	2	2	3					1	5	3	4	4	2	5
801	801	2	5	3	4	2	3	2	1	1	0	0	0	0	0	0	1	0	0	0	0	1	0	1	0	0	1	0	1	0	0	1	2	1	2	1	1	1		x	x	x	1	2	1	2	1	3	1
802	802	1	4	3	6	2	1	2	2	1	0	0	0	0	0	0	0	0	0	0	1	0	0	0	0	1	0	0	0	0	1	5	2	2	2	2	2	2	x			x	1	1	1	1	1	1	1
803	803	2	4	2	1	2	3	3	2	1	0	0	0	0	0	0	0	0	0	0	1	0	0	0	0	1	0	0	0	0	1	1	2	2	2	2	2	1		x	x		1	2	3	2	2	2	1
804	804	2	2	2	1	2	3	2	1	1	0	0	1	0	0	1	0	0	0	0	1	0	0	0	0	1	0	0	0	0	1	1	2	2	2	2	1	3					1	1	1	1	1	1	1
805	805	1	5	2	4	NA	3	2	1	1	0	0	0	0	0	0	0	0	0	0	1	0	0	0	0	1	0	0	0	1	0	5	2	2	2	2	1	3					1	5	2	5	5	2	5
806	806	1	6	2	6	1	2	2	1	1	0	0	0	0	0	0	0	0	0	0	1	0	0	0	0	1	0	0	0	0	1	5	1	2	2	2	2	1		x	x		1	5	5	2	5	2	5
807	807	1	5	3	2	2	3	2	1	1	0	0	0	0	0	1	0	1	1	0	0	0	1	1	0	0	0	1	1	0	0	1	2	2	2	1	3	1		x	x		1	1	1	1	1	1	1
808	808	1	4	2	3	1	3	3	2	1	0	1	0	0	0	0	0	1	0	0	1	0	1	0	0	1	0	1	0	0	1	5	1	2	1	2	2	3					1	1	2	3	1	1	1
809	809	4	5	2	3	1	3	3	2	1	0	0	0	0	0	0	0	0	1	0	0	0	0	1	0	0	0	0	1	0	0	3	1	2	2	1	2	1			x		1	3	4	3	4	2	3
810	810	1	4	3	1	2	3	2	1	1	0	0	0	0	0	0	0	0	0	0	1	0	0	0	0	1	0	0	1	0	0	3	2	2	2	2	2	1		x	x		1	5	5	1	5	5	5
811	811	2	5	2	4	1	1	2	2	1	0	0	0	0	0	0	0	0	0	0	1	0	0	0	0	1	0	0	0	0	1	1	2	2	2	2	2	1			x	x	1	1	1	5	5	1	1
812	812	1	4	2	3	1	1	2	2	1	0	0	0	0	0	0	0	0	0	0	1	0	0	1	0	0	0	0	1	0	0	5	2	2	2	2	2	3					1	1	2	1	1	1	1
814	814	1	3	1	6	1	3	1	NA	1	0	0	0	0	0	0	0	0	0	0	1	0	0	0	0	1	0	0	0	0	1	1	2	2	2	3	3	4					2	4	4	4	4	4	4
815	815	2	4	2	3	1	3	3	2	1	0	0	0	0	0	0	0	0	0	0	1	0	0	0	0	1	0	0	1	0	0	5	2	2	2	2	2	3					1	4	4	4	4	4	4
816	816	3	5	4	1	NA	3	2	1	1	0	0	0	0	0	0	0	0	0	0	1	0	0	0	0	1	0	0	0	0	1	3	2	2	2	2	2	3					1	4	4	4	4	4	4
819	819	1	4	2	3	1	3	2	2	1	0	0	1	0	0	0	0	0	0	1	0	0	0	0	1	0	0	0	0	1	0	2	2	2	2	2	1	1			x		1	1	1	3	2	1	1
820	820	2	5	3	1	2	3	1	NA	1	0	0	0	0	0	0	0	0	0	0	1	0	0	1	0	0	0	0	1	0	0	5	1	2	2	3	3	3					1	2	2	2	2	2	2
821	821	1	6	3	6	1	3	2	2	1	0	0	0	0	0	0	0	0	0	0	1	0	0	0	0	1	0	0	0	0	1	5	2	2	2	2	2	3					1	3	3	3	3	3	3
822	822	1	5	2	4	2	3	3	2	1	0	0	0	0	0	0	0	0	0	0	1	0	0	0	0	1	0	0	0	0	1	5	2	2	2	2	2	3					1	4	4	4	1	1	1
823	823	1	4	2	3	1	3	1	NA	1	0	0	0	0	0	0	0	0	0	0	1	0	0	0	0	1	0	0	0	0	1	1	2	2	2	2	3	1		x	x		1	3	3	1	1	1	1
824	824	2	4	2	6	1	3	3	2	1	0	0	0	1	0	0	0	0	0	0	1	0	0	0	0	1	0	0	0	0	1	5	2	2	2	2	2	3					1	5	2	2	2	2	2
825	825	2	5	1	4	2	3	3	2	1	0	0	1	1	0	0	0	0	0	0	1	0	0	0	0	1	0	0	0	0	1	1	2	2	2	2	2	1				x	1	5	5	5	5	5	5
827	827	2	5	5	1	3	1	1	NA	1	0	0	0	0	0	0	0	0	1	0	0	0	0	0	0	0	0	0	1	0	0	5	2	2	2	3	3	4					NA	2	2	2	2	2	2
828	828	1	4	2	2	3	3	3	2	1	0	0	0	0	0	0	1	0	0	0	0	1	0	1	0	0	1	0	1	0	0	2	2	1	2	2	2	1			x		1	5	3	5	5	5	5
829	829	1	4	3	2	1	3	3	2	1	0	0	0	0	0	0	0	0	0	0	1	0	0	0	0	1	0	0	0	0	1	1	2	2	2	2	2	4					1	5	2	2	1	1	2
831	831	2	4	2	4	1	3	3	2	1	0	0	0	0	0	0	0	0	1	0	0	0	0	1	0	0	0	0	0	0	1	1	2	2	2	1	3	1				x	1	1	1	1	1	1	1
832	832	1	3	2	3	1	3	3	1	1	0	0	1	0	0	0	0	0	1	0	0	0	0	1	0	0	0	0	1	0	0	5	2	2	2	1	1	1		x	x		1	2	1	2	2	1	2
833	833	4	5	3	6	2	3	2	2	1	0	0	1	0	0	0	1	0	1	0	0	1	0	1	0	0	1	0	1	0	0	1	2	1	1	1	3	2			x		1	3	3	4	4	2	2
834	834	1	5	4	6	2	3	3	2	1	0	0	0	0	0	0	0	0	0	0	1	0	0	0	0	1	0	0	0	0	1	3	2	2	2	2	2	3					1	4	4	4	4	4	4
835	835	1	5	2	4	1	1	3	1	1	0	0	0	0	0	0	0	0	0	0	1	0	0	0	0	1	0	0	0	0	0	5	2	2	2	2	2	3					1	1	3	3	2	3	2
836	836	3	4	2	3	1	3	3	2	1	1	0	0	0	0	0	0	0	0	0	1	0	0	0	0	1	0	1	0	0	0	2	2	2	3	2	2	4					1	NA	4	3	2	2	2
837	837	1	3	2	3	1	3	3	2	1	0	0	1	0	0	0	0	0	1	1	0	0	0	1	1	0	0	0	1	1	0	5	2	2	2	1	1	1			x	x	1	1	1	2	1	1	1
838	838	4	6	2	4	1	3	3	2	1	0	0	1	1	0	0	1	0	1	1	0	1	0	1	1	0	1	0	1	1	0	5	2	1	1	1	1	3					1	4	4	4	3	3	2
839	839	1	3	2	4	1	3	3	1	1	0	0	0	0	0	0	0	0	1	0	0	0	0	0	0	0	0	0	0	0	0	5	2	2	2	2	2	4					1	1	3	1	5	1	1
840	840	1	5	2	3	1	3	1	NA	1	0	0	0	0	0	0	0	0	0	0	1	0	0	0	0	1	0	0	0	0	1	1	2	3	2	2	2	1		x			1	2	2	2	3	2	2
841	841	1	4	4	7	2	3	3	2	1	0	0	0	0	0	0	0	0	0	0	1	0	0	0	0	1	0	0	0	0	1	5	2	2	3	3	3	3					1	2	2	1	1	1	1
842	842	1	5	1	6	1	3	3	1	1	0	0	0	0	0	0	0	0	1	1	0	0	0	1	1	0	0	0	1	0	0	1	1	2	2	1	1	4					1	3	3	3	3	2	2
843	843	1	5	5	1	2	2	3	1	1	0	0	0	0	0	0	0	0	0	0	1	0	0	0	0	1	1	0	0	0	0	3	2	2	2	2	2	4					1	5	2	1	NA	1	1
844	844	2	4	1	8	2	3	2	1	0	0	0	1	0	0	0	0	0	0	1	0	0	0	0	1	0	0	0	0	1	0	5	2	2	2	2	1	3					1	1	1	1	1	1	1
846	846	3	4	3	1	2	3	1	NA	1	0	0	0	0	0	0	0	0	0	0	1	0	0	0	0	1	0	0	0	0	1	2	2	2	2	2	3	3					1	2	2	2	2	1	2
847	847	1	5	3	4	1	2	2	1	1	0	0	0	0	0	0	0	0	0	0	1	0	0	0	0	1	0	0	0	0	1	2	2	2	2	2	3	3					1	1	4	4	3	1	1
848	848	1	3	2	3	1	3	1	NA	1	0	0	0	0	0	0	0	0	1	0	0	0	0	1	0	0	0	0	1	0	0	1	2	2	2	3	3	1			x	x	1	2	2	4	2	1	1
849	849	1	4	3	1	2	2	3	2	1	0	0	0	0	0	0	0	0	0	0	1	0	0	0	0	1	0	0	0	0	1	2	2	2	2	2	2	3					1	1	1	1	2	1	1
850	850	1	5	2	3	1	3	3	2	1	0	0	0	1	0	0	1	0	0	0	0	1	0	0	0	0	1	0	0	0	0	2	1	1	2	2	2	1			x		1	1	1	1	5	2	2
851	851	2	4	2	4	1	3	3	1	1	0	0	0	1	0	0	0	0	1	1	0	0	0	1	1	0	0	0	1	1	0	1	2	2	2	1	1	1			x	x	1	1	1	2	1	1	1
852	852	2	5	2	3	1	2	3	2	1	1	1	1	0	0	0	0	0	0	1	0	0	0	0	1	0	0	0	1	1	0	1	2	2	2	2	1	1		x	x		1	2	3	3	2	1	1
853	853	1	3	2	4	1	3	2	2	1	0	0	0	0	0	0	0	0	1	0	0	0	0	1	0	0	0	0	1	0	0	5	2	2	2	2	2	3					1	5	5	3	2	1	1
854	854	4	4	1	4	2	3	3	2	1	0	0	0	1	0	0	0	0	0	0	1	0	0	0	0	1	0	1	0	0	0	5	2	2	2	2	2	4					1	1	2	2	2	1	1
855	855	1	4	4	4	1	2	2	1	1	0	0	1	0	0	0	0	0	1	1	0	0	0	1	0	0	0	0	0	0	1	5	2	2	2	1	1	3					1	2	2	1	1	1	2
856	856	4	5	4	3	1	3	2	1	1	0	0	0	0	1	0	0	0	1	0	0	0	0	1	0	0	0	0	1	0	0	5	2	2	2	1	2	1	x	x	x	x	1	3	3	4	3	3	3
858	858	1	5	4	7	1	3	2	1	1	0	0	0	0	0	0	0	0	0	0	1	0	0	0	0	1	0	0	0	0	1	5	2	3	2	2	2	2			x		1	1	1	1	3	1	1
859	859	1	5	2	6	2	3	3	2	1	0	0	0	0	0	0	0	0	0	0	1	0	0	0	0	1	0	0	0	0	1	5	2	2	2	2	2	3					1	1	4	4	1	1	1
860	860	1	6	3	1	2	3	1	NA	1	0	0	0	0	0	0	0	0	0	0	1	0	0	0	0	1	0	0	0	0	1	1	2	2	2	2	2	1		x	x	x	1	1	3	1	5	1	1
861	861	1	5	4	7	1	3	2	2	1	0	0	0	0	0	0	0	0	0	0	1	0	0	0	0	1	0	0	0	0	1	1	1	2	2	2	2	1				x	1	2	2	3	2	2	2
862	862	1	5	1	4	2	3	1	NA	1	0	0	0	0	0	0	0	0	0	0	1	0	0	0	0	1	0	0	0	0	1	5	2	2	2	2	2	3					1	4	4	4	NA	2	4
863	863	1	4	2	3	1	3	2	1	1	0	0	1	0	0	0	1	1	1	1	0	1	0	1	1	0	1	0	1	0	1	5	2	1	2	1	1	1	x				1	5	5	3	5	1	1
864	864	1	6	3	1	2	3	1	NA	1	0	0	0	0	0	0	0	0	1	0	0	0	0	1	0	0	0	0	1	0	0	5	1	3	2	3	1	4					1	1	4	3	1	1	1
865	865	2	6	4	7	1	3	3	2	1	0	0	0	0	0	0	1	0	0	0	0	1	0	0	0	0	1	0	0	0	0	5	2	3	2	2	2	3					1	NA	2	NA	NA	1	NA
866	866	2	5	2	3	1	3	1	NA	1	0	0	0	0	0	0	0	0	0	0	1	0	0	0	0	1	1	0	0	0	0	1	1	2	2	2	2	1				x	1	1	2	1	5	1	1
867	867	4	4	2	4	3	3	2	2	1	0	0	1	0	0	0	0	0	0	1	0	0	0	0	1	0	0	0	0	1	0	1	2	2	2	2	1	1	x				1	5	3	5	5	3	2
868	868	2	6	6	1	2	3	3	2	1	0	0	0	0	0	0	0	0	1	0	0	0	0	1	0	0	0	0	0	0	0	5	1	2	2	1	3	3					1	NA	NA	NA	NA	1	1
869	869	1	4	1	8	2	3	3	2	1	0	0	0	0	0	0	0	0	1	0	0	0	0	1	0	0	0	0	0	0	0	5	2	2	2	1	2	3					1	2	2	1	3	2	1
870	870	1	3	2	4	1	1	3	2	1	0	0	0	0	0	0	0	0	0	0	1	0	0	0	0	1	0	0	0	0	1	5	2	2	2	2	2	3					1	4	4	4	4	4	4
871	871	2	5	2	3	1	3	3	2	1	0	0	1	0	1	0	0	0	0	1	0	0	0	0	1	0	0	1	1	1	0	5	2	2	2	2	1	3					1	2	3	3	3	1	1
872	872	3	5	5	1	2	1	2	2	1	0	0	0	0	0	0	0	0	0	0	1	0	0	0	0	1	0	0	0	0	1	2	2	2	2	2	2	3					1	1	2	3	5	1	1
874	874	1	6	2	4	1	3	1	NA	1	0	0	0	0	0	0	0	0	0	0	1	0	0	0	0	1	0	0	0	0	1	5	2	2	2	2	2	3					1	1	3	3	1	1	2
875	875	2	4	2	3	1	3	2	2	1	0	0	1	0	0	0	0	0	1	0	0	0	0	1	0	0	0	0	0	0	1	1	2	3	3	1	1	1		x			1	2	1	3	5	1	1
876	876	1	6	2	5	2	3	2	2	1	0	0	0	0	0	0	0	0	0	0	1	0	0	0	0	1	0	0	0	0	1	5	2	2	2	2	2	3					1	2	2	2	2	1	1
877	877	1	4	4	4	1	1	2	1	1	0	0	0	0	0	0	0	0	0	0	1	0	0	0	0	1	0	0	0	0	1	5	2	2	2	2	3	3					1	1	3	3	3	2	1
878	878	1	4	3	4	1	3	3	2	1	0	0	0	0	0	0	0	0	0	0	1	0	0	0	0	1	0	0	0	0	1	2	2	2	2	3	2	1				x	1	5	3	3	3	2	2
879	879	2	5	3	6	2	2	3	2	1	0	0	0	0	0	0	0	0	0	0	1	0	0	0	0	1	0	0	0	0	1	5	2	2	2	2	2	3					1	4	4	4	4	4	4
880	880	1	6	2	3	1	3	3	2	1	0	0	0	0	0	1	0	0	0	0	1	0	0	0	0	1	0	0	0	1	0	5	1	2	2	2	2	3					1	4	4	4	1	1	1
882	882	4	5	4	1	2	3	3	2	1	0	0	1	0	0	0	0	0	0	1	0	0	0	0	1	0	0	0	0	1	0	5	2	2	2	2	1	4					1	2	1	1	3	1	1
883	883	2	6	2	8	2	3	1	NA	1	0	0	0	0	0	0	0	0	0	0	1	0	0	0	0	1	0	0	0	0	1	4	2	2	2	2	2	3					1	5	3	1	5	1	1
884	884	2	4	3	3	1	2	3	2	1	0	0	0	0	0	0	0	0	0	1	0	0	0	0	1	0	0	0	0	1	0	5	2	2	3	2	1	3					1	1	2	1	3	2	1
885	885	2	5	3	2	2	3	2	2	1	0	0	1	0	0	0	1	0	0	0	0	1	0	0	0	0	1	0	0	0	0	1	1	1	2	2	2	1			x	x	1	2	3	1	2	1	1
886	886	4	5	3	4	2	3	2	1	1	0	0	0	0	0	0	0	0	0	0	1	0	0	0	0	1	0	0	0	0	1	5	2	2	2	2	2	4					1	2	3	2	4	3	2
887	887	1	4	2	3	1	3	2	1	1	0	0	0	0	0	0	1	0	0	0	0	1	0	0	0	0	1	0	0	0	0	5	2	1	2	2	2	3					1	1	1	1	5	1	1
888	888	1	4	2	3	1	3	1	NA	1	1	0	0	0	0	0	0	1	0	0	0	0	1	0	0	0	0	1	0	0	0	5	2	3	1	2	2	3					1	1	1	1	5	1	1
889	889	2	4	4	1	2	1	1	NA	1	0	0	0	0	0	0	0	0	0	0	1	0	0	1	0	0	0	0	0	0	1	5	2	2	2	2	2	3					1	3	3	3	2	2	2
890	890	1	5	4	7	2	3	2	1	1	0	0	0	0	0	0	0	0	0	0	1	0	0	0	0	1	0	0	0	0	1	5	2	2	2	2	2	3					1	2	2	2	2	1	1
891	891	1	5	2	3	1	3	2	1	1	1	0	1	0	0	0	0	1	1	1	0	0	1	1	1	0	0	1	1	1	0	1	2	2	1	1	1	1				x	1	2	2	2	5	2	2
893	893	1	5	4	2	2	3	2	1	1	0	0	0	0	0	0	0	0	0	0	1	0	0	0	0	1	0	0	0	0	1	5	2	2	2	2	2	3					1	2	2	2	2	1	2
894	894	3	4	4	3	1	3	3	1	0	1	0	0	0	0	0	1	0	0	0	0	1	0	0	0	0	1	1	0	0	0	5	2	1	2	2	3	3					1	2	2	2	2	2	1
895	895	2	5	2	4	1	3	1	NA	1	0	0	0	0	0	0	0	0	0	0	1	0	0	0	0	1	0	0	0	0	1	5	1	3	2	3	2	3					1	2	4	4	4	2	2
896	896	1	5	2	3	1	3	2	1	1	0	0	0	0	0	0	0	0	0	0	1	0	0	0	0	1	0	0	1	0	0	5	2	2	2	2	2	3					1	1	2	2	3	1	3
897	897	2	3	2	3	1	3	3	2	1	1	0	1	0	0	0	0	1	1	1	0	0	1	1	1	0	0	1	1	1	0	1	2	2	1	1	1	1		x	x		1	1	1	2	2	1	1
898	898	1	6	5	1	1	3	1	NA	1	0	0	0	0	0	0	0	0	0	0	1	0	0	0	0	1	0	0	0	0	1	5	2	2	2	2	2	3					1	2	3	2	4	1	1
899	899	2	4	2	1	2	3	3	2	1	0	0	0	0	0	0	0	0	1	0	0	0	0	1	0	0	0	0	1	0	0	3	2	1	2	1	2	3					1	2	2	1	1	1	2
901	901	2	4	4	1	1	3	2	1	1	0	0	0	0	0	0	0	0	0	0	1	0	0	0	0	1	0	0	0	0	1	1	2	2	2	3	2	3					1	1	1	5	4	1	1
902	902	2	5	2	6	1	3	2	1	1	0	0	1	0	0	0	1	0	1	0	0	1	0	1	0	0	1	0	1	0	0	5	2	3	2	1	1	4					1	2	1	2	3	1	1
903	903	1	3	2	3	1	3	2	NA	1	0	0	0	0	0	0	0	0	1	0	0	0	0	1	0	0	0	0	1	0	0	5	2	2	2	1	2	3					1	2	2	5	5	2	2
905	905	2	4	2	2	2	1	3	2	0	0	0	1	0	0	0	0	1	0	1	0	0	1	0	1	0	0	1	0	1	0	1	2	2	1	2	1	1					1	1	4	4	1	1	1
907	907	3	5	3	1	1	3	3	2	0	0	0	1	0	0	0	0	0	0	1	0	0	0	0	1	0	0	0	0	0	1	3	2	2	2	1	1	4					1	1	2	1	2	2	2
908	908	2	6	2	5	1	3	3	2	1	0	0	1	0	0	0	0	0	0	1	0	0	0	0	1	0	0	0	0	1	0	1	1	2	2	2	1	3					1	2	2	NA	NA	2	NA
909	909	2	5	2	7	2	3	2	2	1	0	0	0	0	0	0	0	0	0	0	1	0	0	1	0	0	0	0	1	0	0	1	1	2	2	1	2	1				x	1	1	3	3	2	2	2
910	910	1	3	3	1	2	1	1	NA	1	0	0	0	0	0	0	0	0	1	0	0	0	0	1	0	0	0	0	1	0	0	1	2	2	2	1	3	3					1	1	1	1	1	1	1
911	911	3	5	2	3	1	3	2	1	1	0	0	0	0	0	0	0	0	0	1	0	0	0	0	1	0	0	0	0	1	0	1	2	2	2	2	1	3					1	3	2	3	3	2	2
912	912	3	5	2	4	2	3	2	2	1	0	0	1	0	1	0	0	0	1	1	0	0	0	1	1	0	0	0	1	1	0	5	2	2	2	1	1	3					1	1	1	1	1	1	1
913	913	3	4	2	3	1	3	3	2	1	0	0	1	0	0	0	0	0	1	1	0	0	0	1	0	0	0	0	0	0	1	1	2	2	2	1	1	1	x	x	x		1	1	2	2	2	1	1
914	914	3	5	1	8	1	3	3	2	1	1	0	1	0	0	0	0	1	1	1	0	0	1	1	1	0	0	1	1	1	0	1	2	2	1	1	1	1	x			x	1	1	2	5	1	1	1
917	917	2	3	2	4	1	3	3	2	1	0	0	0	0	0	0	0	0	1	0	0	0	0	1	0	0	0	0	1	0	0	5	2	2	2	1	3	4					1	1	1	1	1	1	1
918	918	1	5	3	1	2	3	3	1	1	0	0	0	0	0	0	1	0	0	0	0	1	0	0	0	0	1	0	0	0	0	5	1	2	2	2	2	3					1	4	4	4	4	4	4
919	919	2	6	3	1	1	1	2	2	1	0	0	0	0	0	0	0	0	0	0	1	0	0	0	0	1	0	0	0	0	1	5	2	2	2	2	2	4					1	4	4	3	4	3	3
920	920	1	2	1	8	2	3	2	2	1	0	0	0	0	0	0	0	0	1	0	0	0	0	1	0	0	0	0	1	0	0	5	2	2	2	1	1	4					1	2	3	1	2	1	1
921	921	1	5	2	3	1	3	2	2	0	0	0	0	0	1	0	0	0	0	0	1	0	0	0	0	1	0	0	0	0	1	3	2	2	2	2	2	1		x	x		1	4	2	4	4	2	2
922	922	1	4	2	4	1	2	3	2	1	0	0	0	0	0	0	0	0	0	0	1	0	0	0	0	1	0	0	0	0	1	5	2	2	2	2	2	4					1	2	2	5	2	2	2
923	923	2	4	3	4	2	2	3	2	1	0	0	0	0	0	0	1	0	0	0	0	0	0	0	0	0	0	0	0	0	0	5	2	2	2	2	3	3					1	3	2	3	3	2	2
924	924	2	3	2	3	1	3	3	1	1	0	0	0	0	0	0	0	0	1	0	0	0	0	0	0	1	0	0	0	0	1	5	2	2	1	1	3	3					1	3	2	3	3	1	1
925	925	3	5	4	4	2	3	3	2	1	0	0	0	0	0	0	0	0	0	0	1	0	0	0	0	1	0	0	0	0	1	1	1	2	2	2	2	1	x				1	1	1	1	1	1	1
926	926	3	4	3	8	2	3	3	2	1	0	0	0	0	0	0	0	0	1	0	0	0	0	0	0	0	0	0	0	0	0	5	2	NA	NA	1	1	3					1	1	2	3	3	1	1
927	927	1	4	2	7	2	3	3	2	1	0	0	0	0	0	0	1	0	0	0	0	1	0	0	0	0	1	0	1	0	0	1	2	2	2	2	2	1			x	x	1	1	1	1	1	1	1
930	930	4	5	4	1	1	3	1	NA	1	0	0	0	0	0	0	0	0	1	0	0	0	0	1	0	0	0	0	0	0	1	1	2	2	2	1	2	1			x	x	1	3	3	2	3	2	2
931	931	1	4	2	3	1	1	1	NA	1	1	0	0	0	0	0	0	1	1	0	0	0	0	0	0	1	0	0	0	0	1	1	2	2	1	1	1	4					1	1	1	1	1	1	1
933	933	2	5	4	8	1	3	2	1	1	0	0	0	0	0	0	0	0	1	0	0	0	0	1	0	0	1	0	1	0	0	5	2	1	2	1	2	3					1	4	4	4	4	2	2
934	934	2	5	2	8	2	2	1	NA	1	0	0	0	0	0	0	0	0	0	0	1	0	0	0	0	1	1	0	0	0	0	1	2	3	NA	NA	NA	1	x	x	x		1	1	3	5	1	1	1
935	935	2	5	2	4	1	3	3	2	1	0	0	0	0	0	0	0	0	0	0	1	0	0	0	0	1	0	0	0	0	1	5	2	2	3	2	2	4					1	2	4	1	3	3	1
936	936	1	6	2	7	2	3	3	1	1	0	0	0	0	0	0	0	0	1	1	0	0	0	1	1	0	0	0	1	1	0	1	1	2	2	1	1	1			x		1	5	5	5	5	5	5
937	937	2	5	4	3	1	3	2	1	1	1	0	1	0	0	0	0	1	1	1	0	0	1	1	1	0	0	1	1	1	0	1	2	2	1	1	1	1			x	x	1	3	3	3	3	2	2
938	938	1	6	4	2	2	3	3	2	1	0	0	0	0	0	0	1	0	0	0	0	1	0	0	0	0	1	0	0	0	0	1	2	1	2	2	2	4					1	1	3	4	4	3	3
939	939	4	6	1	8	1	3	3	2	1	0	0	0	0	0	0	0	0	0	0	1	0	0	0	0	1	0	0	0	0	1	5	2	2	2	2	2	3					1	3	4	3	2	2	2
940	940	3	4	2	4	1	3	3	2	1	1	0	1	0	0	0	0	0	0	0	1	0	0	0	0	1	0	0	0	0	1	5	2	2	3	2	3	3					1	3	1	3	3	1	1
941	941	1	4	2	3	1	2	3	2	1	0	0	0	0	0	0	0	0	0	0	0	0	1	0	0	0	0	0	0	0	0	5	2	2	2	2	2	3					1	2	5	5	5	3	4
942	942	1	5	2	3	1	3	3	2	1	0	0	0	0	0	0	0	0	0	0	1	0	0	0	0	1	0	0	0	0	1	5	1	2	2	2	2	3					1	4	4	4	4	4	4
943	943	1	5	3	2	2	3	3	2	1	0	0	1	0	0	0	1	0	1	1	0	1	0	1	1	0	1	0	1	1	0	5	2	1	2	1	1	1	x		x		1	1	1	1	2	1	1
944	944	2	4	2	3	2	3	3	2	1	0	0	1	0	1	0	0	0	1	1	0	0	0	1	1	0	0	0	1	1	0	5	2	2	2	1	1	3					1	1	2	1	1	1	1
945	945	2	4	2	3	1	3	2	1	1	1	0	0	0	0	0	0	1	0	0	0	0	1	0	0	0	0	0	0	0	1	2	2	2	3	2	2	4					1	5	1	1	1	1	1
946	946	2	4	2	1	2	3	2	1	1	0	0	0	0	0	0	0	0	0	0	1	0	0	0	0	1	0	0	0	0	1	4	2	2	2	2	2	3					1	5	4	1	5	2	1
948	948	2	4	2	3	1	3	3	2	1	0	0	1	0	0	0	0	0	1	1	0	1	0	1	1	0	1	0	1	1	0	1	2	2	2	1	1	1		x	x	x	1	1	3	4	2	1	1
949	949	3	6	2	6	1	3	1	NA	1	0	0	0	0	0	0	0	0	0	0	1	0	0	0	0	1	0	0	0	0	1	5	1	2	2	2	2	1		x	x		1	1	1	1	1	1	1
950	950	2	3	2	3	1	3	2	1	1	0	0	1	0	0	0	0	1	1	0	0	0	0	0	0	1	0	0	0	0	1	5	2	2	3	1	3	4					1	2	2	4	5	1	1
951	951	2	6	2	5	2	3	1	NA	1	0	0	0	0	0	1	0	0	0	0	1	0	0	0	0	1	0	0	0	0	1	5	1	2	2	2	2	3					1	2	3	4	5	2	1
952	952	3	4	2	4	2	3	2	2	1	0	0	1	0	0	0	0	0	1	1	0	0	0	1	1	0	0	0	1	1	0	1	2	2	2	1	1	1				x	1	2	3	1	1	2	1
953	953	3	5	2	3	1	3	2	2	1	0	0	1	0	0	0	0	0	1	1	0	0	0	1	1	0	0	0	1	1	0	1	2	2	3	1	1	1	x				1	1	2	3	1	1	1
954	954	1	4	3	2	2	1	1	NA	1	0	0	0	0	0	0	0	0	1	0	0	0	0	1	0	0	0	0	1	0	0	5	1	2	2	1	2	3					1	1	1	5	1	1	1
955	955	2	4	2	4	2	3	2	2	1	0	0	0	0	0	0	0	0	0	0	1	0	0	0	0	1	0	0	0	0	1	5	2	2	2	2	2	3					1	3	2	3	2	2	2
956	956	2	4	3	3	1	3	2	1	1	0	0	0	0	0	0	0	0	1	0	0	0	0	1	0	0	0	0	1	0	0	1	2	2	2	1	1	1		x	x	x	1	2	2	2	2	2	2
957	957	2	4	2	1	2	3	1	NA	1	0	0	0	0	0	0	0	0	0	0	1	0	0	0	0	1	0	0	0	0	1	2	2	1	2	1	2	3					1	5	4	3	5	1	1
958	958	1	5	4	2	2	1	1	NA	1	0	0	1	1	0	1	0	0	1	0	0	0	0	1	1	0	0	0	1	0	0	5	2	2	2	1	2	3					1	4	4	4	4	4	4
959	959	1	5	1	7	2	3	3	2	1	0	0	0	0	0	0	0	0	0	0	1	0	0	0	0	1	0	0	0	0	1	5	1	2	2	2	2	3					1	2	2	2	2	2	2
960	960	1	5	3	7	NA	3	1	NA	1	0	0	0	0	0	0	0	0	0	0	1	0	0	0	0	1	0	0	0	0	1	5	2	2	2	2	2	3					1	2	3	3	3	3	3
961	961	2	4	2	4	1	3	3	2	1	0	0	0	0	0	0	0	0	1	0	0	0	0	1	0	0	0	0	0	0	1	1	2	2	2	1	2	1			x		1	2	2	3	3	2	2
962	962	4	3	2	3	1	3	2	1	0	1	0	0	0	0	0	0	0	1	0	0	0	0	0	0	0	0	0	0	0	0	NA	2	NA	1	1	NA	3					1	2	4	5	1	1	1
963	963	1	5	4	1	1	3	3	2	1	0	0	0	0	0	0	0	0	0	0	1	0	0	0	0	1	1	0	0	0	0	3	2	2	2	2	2	2		x	x		1	2	1	1	1	1	1
964	964	3	4	3	1	2	3	2	1	1	0	0	0	0	0	0	0	0	0	0	1	0	0	0	0	1	0	0	0	0	1	5	2	2	2	2	2	1			x		1	3	3	3	3	3	2
965	965	2	4	2	8	2	3	3	2	1	0	0	0	0	0	0	0	0	1	1	0	0	0	1	1	0	0	0	0	0	1	5	2	2	2	1	1	3					1	1	2	3	1	1	1
966	966	4	6	2	4	1	1	1	NA	1	0	0	0	0	0	0	0	0	0	0	1	0	0	0	0	1	0	0	0	0	1	5	2	2	2	2	2	3					1	1	4	3	1	1	1
967	967	1	5	2	3	1	3	3	2	1	0	0	0	0	0	0	0	0	0	0	1	0	0	0	0	1	0	0	0	0	1	5	2	2	2	2	2	3					1	2	5	2	1	1	5
968	968	2	6	4	4	2	3	3	2	1	0	0	0	0	0	0	0	0	0	1	0	0	0	0	1	0	0	0	0	1	0	1	1	2	2	2	1	1			x	x	1	3	4	3	3	3	3
970	970	4	5	2	7	1	3	2	2	1	0	0	1	0	0	0	0	0	0	1	0	0	0	0	1	0	0	0	0	1	0	4	2	2	3	1	1	4					1	4	4	4	4	1	1
971	971	2	4	2	3	1	3	1	NA	1	0	0	0	0	0	0	0	0	0	1	0	0	0	0	1	0	0	0	0	1	0	1	1	2	2	2	1	1			x	x	1	3	3	3	3	3	3
972	972	2	4	2	3	1	3	2	2	1	0	0	1	1	0	0	0	1	0	1	0	0	1	0	1	0	0	1	0	1	0	5	2	2	2	2	1	3					1	1	1	1	1	1	1
973	973	4	3	2	3	1	3	3	2	1	0	0	1	1	0	0	0	1	0	1	0	0	1	0	1	0	0	1	0	1	0	5	2	2	1	2	1	1				x	1	4	4	3	1	1	1
974	974	2	5	2	6	1	2	3	2	1	0	0	1	1	0	0	0	0	1	1	0	0	0	1	1	0	0	0	1	1	0	5	2	2	2	1	1	3					1	1	4	1	3	2	1
975	975	1	4	2	3	1	3	3	2	1	1	0	1	0	0	0	0	1	0	1	0	0	1	0	1	0	0	1	0	1	0	2	1	NA	1	1	3	2			x		1	1	2	1	1	1	1
976	976	3	4	2	3	1	3	2	2	1	0	0	0	0	0	0	0	0	1	0	0	0	0	0	0	0	0	0	0	0	0	5	2	2	2	1	2	3					1	1	1	1	1	1	1
977	977	2	5	2	3	1	3	2	1	1	1	0	1	1	0	0	0	1	0	1	0	0	1	1	1	0	0	1	1	1	0	4	2	2	1	3	1	3					1	3	3	4	2	1	1
978	978	1	3	2	3	1	3	3	2	1	0	0	1	1	0	0	0	0	0	0	1	0	0	0	0	1	0	0	0	0	1	5	2	2	2	3	3	3					1	1	1	2	1	1	1
979	979	4	5	3	7	1	2	2	1	1	0	0	0	0	0	0	0	0	0	0	1	0	0	0	0	1	0	0	0	0	1	5	2	2	2	2	2	3					1	2	4	4	4	1	1
981	981	2	4	3	8	1	3	2	1	1	0	0	0	0	0	0	0	0	0	0	1	0	0	0	0	1	0	0	0	0	1	1	2	2	2	2	2	1			x	x	1	3	4	3	4	4	2
983	983	2	3	2	3	1	3	2	2	1	0	0	1	0	0	1	0	1	1	1	0	0	1	1	1	0	0	1	1	1	0	1	2	2	1	3	1	1			x		1	2	1	2	2	1	1
984	984	2	4	2	3	1	3	3	2	1	1	1	1	0	0	0	0	1	1	1	0	0	1	1	1	0	0	1	1	1	0	1	2	2	1	2	1	1		x	x	x	1	2	2	3	1	1	1
985	985	1	4	3	1	2	3	2	1	1	0	0	1	0	0	0	1	0	1	1	0	1	0	1	1	0	1	1	1	0	0	1	1	2	2	1	3	1					1	2	3	2	2	2	2
986	986	2	5	2	3	1	3	3	2	1	0	0	0	0	0	0	1	0	0	0	0	1	0	0	0	0	1	0	0	0	0	1	1	1	2	3	2	1			x		1	1	1	1	5	1	1
987	987	2	4	2	3	1	3	2	1	1	0	0	1	0	0	0	0	1	0	1	0	0	1	1	1	0	0	1	1	1	0	5	2	2	2	2	1	3					1	3	3	3	5	2	1
988	988	2	3	2	3	1	3	3	2	1	0	0	1	0	0	0	0	0	1	1	0	0	0	1	1	0	0	0	1	1	0	5	2	3	2	1	1	3					1	2	3	2	5	2	2
989	989	2	4	2	3	1	3	3	2	1	0	0	1	0	0	0	0	0	0	1	0	0	0	0	1	0	0	0	0	1	0	1	2	2	2	2	1	1		x	x		1	3	3	4	1	1	1
990	990	3	5	1	3	1	3	1	NA	1	1	0	0	0	0	0	0	1	1	0	0	0	1	1	0	0	0	1	1	0	0	5	2	2	3	3	2	4					1	1	2	5	5	1	1
991	991	3	4	3	1	2	3	2	1	1	0	0	1	0	0	0	1	0	0	1	0	1	0	0	1	0	0	0	0	0	1	3	1	1	2	2	1	1				x	1	1	1	3	1	1	1
992	992	4	4	2	1	2	3	2	1	1	0	0	0	0	0	0	0	0	0	0	1	0	0	0	0	1	0	0	0	0	1	5	2	2	2	2	2	3					1	2	NA	NA	2	2	2
993	993	2	4	2	6	2	3	3	2	1	0	0	0	0	0	0	1	0	0	0	0	1	0	0	0	0	0	0	0	0	1	5	2	3	2	2	2	3					1	2	3	3	3	3	2
994	994	3	4	2	6	1	3	2	2	1	0	0	0	0	0	0	0	0	1	0	0	0	0	1	0	0	0	0	1	0	0	5	2	2	2	1	2	4					1	4	4	4	4	4	3
995	995	1	4	2	3	1	3	3	2	1	0	0	1	0	0	0	1	1	1	1	0	1	1	1	1	0	0	1	1	1	0	1	2	1	3	1	1	1			x	x	1	1	2	2	3	1	1
996	996	1	5	2	3	1	1	2	2	1	0	0	0	0	0	0	0	0	0	0	1	0	0	0	0	1	0	0	0	0	1	5	2	2	2	2	2	3					1	5	1	5	2	1	5
997	997	1	5	2	6	2	3	3	1	1	0	0	0	0	0	0	0	0	0	0	1	0	0	0	0	1	0	0	0	0	1	5	1	2	2	2	2	3					1	1	3	2	3	3	3
998	998	1	4	2	4	2	2	3	2	0	0	0	1	0	0	0	0	0	0	0	1	0	0	0	0	1	0	0	0	0	1	5	2	2	2	2	2	3					1	5	2	5	5	2	2
1001	1001	2	4	3	8	1	3	3	2	1	0	0	1	0	0	0	0	0	0	1	0	0	0	0	1	0	0	0	0	1	0	5	2	2	2	2	1	1		x	x		1	1	1	1	1	1	1
1002	1002	3	4	2	3	1	3	3	2	1	0	0	1	0	0	0	0	0	0	1	0	0	0	0	1	0	0	0	1	1	0	1	2	2	2	2	1	1			x		1	1	1	3	3	2	1
1003	1003	2	5	3	8	1	1	3	1	1	0	0	0	1	0	0	1	0	1	1	0	1	0	1	1	0	1	0	1	1	0	1	2	1	3	3	1	1				x	1	3	4	2	2	2	2
1005	1005	4	5	3	2	1	3	3	2	1	0	0	0	0	0	0	0	0	0	0	1	0	0	0	0	1	0	0	0	0	1	5	2	2	2	2	2	3					1	4	4	5	2	1	1
1006	1006	1	4	3	1	2	3	1	NA	1	0	0	0	0	0	0	0	0	0	0	1	0	0	0	0	1	0	0	0	0	1	5	2	2	2	2	2	4					1	2	1	2	1	2	1
1007	1007	4	4	3	1	2	3	3	2	1	0	0	0	0	0	0	0	0	0	0	1	0	0	0	0	1	0	0	0	0	1	2	2	2	2	2	3	3					1	1	2	3	2	1	1
1009	1009	1	4	2	3	1	3	2	1	1	0	0	1	0	0	0	0	1	1	1	0	0	1	1	1	0	0	0	0	0	1	5	2	2	1	1	1	3					1	4	4	2	2	2	1
1010	1010	4	5	3	1	2	1	2	2	1	0	0	0	0	0	0	0	0	0	0	1	0	0	0	0	1	0	0	0	0	1	5	2	2	2	2	2	3					1	5	3	1	5	1	1
1011	1011	1	4	2	4	1	3	1	NA	1	0	0	0	0	0	0	0	0	1	0	0	0	0	1	0	0	0	0	1	0	0	1	2	2	2	1	2	3					1	5	2	2	2	1	2
1012	1012	4	6	2	3	1	3	2	1	1	0	0	0	0	0	0	0	0	0	0	1	0	0	0	0	1	0	0	0	0	1	1	1	2	2	2	2	1		x	x		1	2	3	3	2	1	1
1013	1013	3	3	2	1	1	3	2	1	1	0	0	0	0	0	0	0	0	0	1	0	0	0	0	1	0	0	0	0	1	0	2	2	2	3	3	1	1			x		1	4	4	4	2	2	2
1014	1014	3	4	1	2	1	3	2	1	1	0	0	0	0	0	0	0	0	1	0	0	0	0	1	0	0	0	0	0	0	1	5	2	2	2	1	2	3					1	1	1	3	1	1	1
1015	1015	1	5	2	5	1	3	3	2	1	0	0	0	0	0	0	0	0	0	0	1	1	0	0	0	0	1	0	0	0	0	5	2	2	2	2	2	3					1	2	2	2	2	2	2
1016	1016	2	5	2	3	1	3	2	1	1	0	0	0	0	0	0	0	0	0	0	1	0	0	0	0	1	0	0	0	0	1	1	2	2	2	2	2	1		x	x		1	1	2	3	3	1	1
1017	1017	4	4	3	3	1	3	2	1	1	0	0	1	0	0	0	0	0	1	1	0	0	0	1	1	0	0	0	1	1	0	1	2	2	2	1	1	1			x	x	1	2	2	3	3	1	2
1018	1018	2	6	3	6	1	3	1	NA	1	0	0	0	0	0	0	0	0	0	0	1	0	0	0	0	1	0	0	0	0	1	5	2	2	2	2	2	3					1	2	2	4	5	2	1
1019	1019	3	4	2	3	1	3	2	2	1	0	0	1	0	0	0	0	0	1	1	0	0	0	1	1	0	0	0	1	1	0	2	2	NA	NA	1	3	1			x	x	1	3	4	3	3	2	2
1020	1020	1	5	3	2	2	3	3	1	1	0	0	0	0	0	0	0	0	0	0	1	0	0	0	0	1	0	0	0	0	1	5	2	2	2	2	2	3					1	1	1	NA	1	1	1
1021	1021	2	6	4	1	2	3	2	2	1	0	0	0	0	0	0	0	0	0	0	1	0	0	0	0	1	0	0	0	0	1	5	2	2	2	2	2	3					1	5	4	4	3	3	2
1022	1022	4	6	3	7	1	3	2	2	1	0	0	0	0	0	0	1	0	0	0	0	1	0	0	0	0	1	0	0	0	0	1	1	3	NA	NA	NA	NA					1	1	4	4	1	1	1
1023	1023	4	4	3	1	2	1	2	1	1	0	0	0	0	0	0	0	0	0	0	1	0	0	0	0	1	0	0	0	0	1	5	2	2	2	2	2	3					1	1	1	1	3	1	1
1024	1024	2	3	2	4	1	3	2	1	1	0	0	0	0	0	0	1	0	1	0	0	1	0	1	0	0	1	0	1	0	0	5	2	1	3	1	2	1			x	x	1	3	1	2	3	1	2
1025	1025	2	3	2	3	1	3	1	NA	1	0	0	1	0	0	0	0	0	1	0	0	0	0	0	0	0	0	0	0	0	0	5	2	3	3	1	1	3					1	2	2	NA	NA	2	2
1026	1026	1	5	4	7	1	3	3	2	1	0	0	0	0	1	0	1	0	1	1	0	1	0	1	1	0	1	0	1	1	0	5	1	1	2	1	1	4					1	1	1	2	1	1	1
1027	1027	3	6	2	4	1	3	3	2	1	0	0	0	0	0	0	0	0	0	0	1	0	0	1	0	0	0	0	1	1	0	5	2	2	2	1	3	1		x	x		1	2	1	2	1	1	2
1028	1028	2	5	2	8	2	3	3	2	1	0	0	0	0	0	0	0	0	0	1	0	0	0	0	1	0	0	0	0	1	0	1	2	2	2	3	1	1	x				1	1	1	5	1	1	1
1029	1029	4	6	2	4	1	2	3	2	1	0	0	0	0	0	0	0	0	0	0	1	0	0	0	0	1	0	0	0	0	1	5	2	2	2	2	2	3					1	5	5	5	5	5	5
1030	1030	1	6	2	3	1	3	2	2	1	0	0	0	0	0	0	1	0	0	0	0	1	0	0	0	0	0	0	0	0	1	1	2	2	2	2	2	1		x	x	x	1	1	3	4	1	1	1
1031	1031	1	5	2	3	1	3	3	2	1	0	0	1	0	0	0	0	0	0	0	1	0	0	0	1	0	0	0	0	1	0	1	2	2	2	3	3	1		x	x		1	1	1	1	1	1	1
1032	1032	2	6	2	4	3	1	2	1	1	0	0	0	0	0	0	0	0	0	0	1	0	0	0	0	1	0	0	0	0	1	5	2	2	2	2	2	3					1	5	2	5	5	2	5
1033	1033	1	6	2	3	1	3	1	NA	1	0	0	0	0	0	0	0	0	0	0	1	0	0	0	0	1	0	0	0	0	1	5	1	2	2	2	2	3					1	5	3	4	5	2	2
1035	1035	1	5	4	1	2	3	3	1	1	0	0	0	0	0	0	0	0	0	0	1	0	0	0	0	1	0	0	0	0	1	1	2	2	2	2	2	1		x	x		1	5	5	5	5	5	5
1036	1036	3	5	3	NA	1	3	2	1	0	1	0	1	0	0	0	0	0	0	1	0	0	0	0	1	0	0	0	0	1	0	5	2	NA	NA	NA	3	NA					NA	3	4	4	3	3	2
1037	1037	1	4	2	3	1	3	3	1	1	0	0	0	0	0	0	0	0	0	0	1	0	0	0	0	1	0	0	0	0	1	5	2	3	2	2	2	3					1	1	1	1	1	1	1
1038	1038	1	3	2	4	2	3	1	NA	1	0	0	1	0	0	0	0	1	1	0	0	0	1	1	0	0	0	1	1	0	0	5	2	2	1	1	1	1		x	x		1	2	3	1	2	1	1
1039	1039	1	5	2	8	1	3	2	2	1	0	0	0	0	0	0	0	0	1	0	0	0	0	1	1	0	0	0	1	1	0	5	2	2	2	3	3	2			x		1	1	1	1	1	1	1
1040	1040	1	6	3	3	1	3	1	NA	1	0	0	1	0	0	0	0	0	0	1	0	0	0	0	1	0	0	0	0	1	0	5	2	2	3	2	1	3					1	1	1	3	1	1	1
1041	1041	4	4	2	3	1	3	3	2	1	1	0	0	0	0	0	1	0	0	0	0	1	0	0	0	0	1	0	0	0	0	5	2	1	3	2	2	3					1	2	1	5	2	2	1
1042	1042	4	6	1	3	1	3	2	2	1	1	0	1	0	0	0	0	1	1	1	0	0	1	1	1	0	0	1	1	1	0	1	2	3	1	1	1	1		x	x	x	1	4	4	2	2	2	1
1043	1043	1	5	3	8	2	3	2	1	1	0	0	0	0	0	0	0	0	0	0	1	0	0	0	0	1	0	0	0	0	1	NA	2	2	2	3	3	3					1	5	1	2	5	1	5
1044	1044	4	6	4	1	2	1	3	2	1	0	0	0	0	0	0	0	0	0	0	1	0	0	0	1	0	0	0	0	1	0	4	2	2	2	2	1	1			x	x	1	3	3	2	5	2	1
1045	1045	1	5	4	1	1	1	1	NA	1	0	0	0	1	0	0	0	0	0	0	1	0	0	0	0	1	0	0	0	0	1	5	2	2	2	2	2	4					1	2	3	4	2	1	2
1046	1046	1	3	2	3	1	2	3	2	1	0	0	0	0	0	0	0	0	1	1	0	0	0	0	0	0	0	0	0	0	0	5	2	2	2	1	1	1			x		1	2	2	1	2	2	1
1047	1047	2	5	2	4	2	2	3	2	1	0	0	0	0	0	0	0	0	0	0	1	0	0	0	0	1	0	0	0	0	1	4	2	2	2	2	2	3					1	2	3	3	3	2	3
1048	1048	1	4	2	3	1	1	1	NA	1	0	0	0	0	0	0	0	0	0	0	1	0	0	0	0	1	0	0	0	0	1	2	2	2	2	2	2	1		x	x	x	1	2	2	2	2	2	2
1049	1049	1	4	2	6	3	3	3	2	1	0	0	0	0	0	0	0	0	1	1	0	0	0	1	1	0	0	0	1	1	0	2	2	2	2	1	3	4					1	5	2	1	5	2	5
1050	1050	1	5	2	6	2	3	3	2	1	0	0	1	0	1	0	0	0	1	0	0	0	0	1	0	0	0	0	1	0	0	5	2	2	2	1	2	3					1	2	4	2	2	1	2
1051	1051	1	5	3	1	2	3	3	2	1	0	0	0	0	0	0	1	0	1	0	0	0	0	1	0	0	0	0	1	0	0	3	2	1	2	1	2	4					1	2	2	3	3	2	2
1052	1052	1	5	2	3	2	2	3	2	1	0	0	1	0	0	0	0	0	0	0	1	0	0	0	0	1	0	0	0	0	1	5	1	2	2	2	2	3					1	1	2	1	1	2	1
1053	1053	1	6	2	7	2	1	2	2	1	0	0	0	0	0	0	1	0	0	0	0	1	0	0	0	0	1	0	0	0	0	5	2	3	2	2	2	1	x		x	x	1	2	3	3	4	4	3
1054	1054	1	4	2	4	2	3	3	1	1	0	0	1	0	0	0	0	0	1	0	0	1	0	1	0	0	1	0	1	0	0	1	2	2	2	1	2	1					1	1	1	3	1	1	1
1055	1055	4	6	4	1	2	1	1	NA	1	0	0	0	0	0	0	0	0	0	0	1	0	0	0	0	1	0	0	0	0	1	5	2	2	2	2	2	3					1	2	3	2	2	4	4
1056	1056	1	3	2	3	1	3	2	NA	1	0	0	0	0	1	0	1	0	1	0	0	1	0	1	0	0	1	0	1	0	0	1	2	1	2	1	2	1	x			x	1	1	2	1	1	1	1
1057	1057	1	4	2	7	3	3	3	2	1	0	0	0	0	0	0	0	0	0	0	1	0	0	0	0	1	0	0	0	0	1	3	2	2	2	2	2	2	x			x	1	2	3	2	2	2	2
1058	1058	1	6	2	4	2	3	2	2	1	0	0	0	0	0	0	0	0	0	0	1	1	0	0	0	0	1	0	0	0	0	5	2	2	2	2	2	3					1	2	3	2	3	2	3
1059	1059	2	5	2	3	1	3	3	2	1	0	0	0	1	0	1	0	1	1	0	0	0	1	1	0	0	0	1	1	0	0	1	1	2	1	1	2	1	x				1	1	2	1	1	1	1
1060	1060	1	4	4	1	2	3	3	2	1	0	0	1	0	0	1	0	0	1	1	0	0	0	0	0	1	0	0	0	0	1	1	1	2	2	1	1	3					1	1	2	1	3	1	1
1061	1061	4	6	5	1	NA	3	3	2	1	0	0	0	0	0	0	1	0	0	0	0	1	0	0	0	0	1	0	0	0	0	5	2	2	2	2	2	3					1	1	3	4	2	NA	2
1062	1062	1	6	3	1	2	3	2	1	1	0	0	0	0	0	0	0	0	0	0	1	0	0	0	0	1	0	0	0	1	0	5	1	2	2	2	2	3					1	2	3	3	3	2	2
1063	1063	1	5	4	6	2	3	3	2	1	0	0	0	0	0	0	0	0	0	0	1	0	0	0	0	1	0	0	0	0	1	1	2	2	3	2	2	1			x	x	1	1	2	4	1	1	1
1065	1065	4	4	2	3	1	2	1	NA	1	0	0	0	0	0	0	1	0	0	0	0	1	0	0	0	0	1	0	0	0	0	5	2	1	NA	NA	NA	NA					NA	1	1	3	1	1	1
1066	1066	4	5	2	3	1	3	3	2	1	0	0	1	0	0	0	1	0	0	1	0	1	0	0	1	0	0	0	0	1	0	5	1	2	2	2	1	3					1	4	3	5	2	1	1
1067	1067	2	3	2	3	1	3	2	1	1	0	0	0	0	0	0	0	0	1	0	0	0	0	1	0	0	0	0	1	0	0	5	2	3	2	1	2	4					1	3	4	5	4	3	2
1068	1068	3	4	2	3	1	3	3	2	1	1	0	1	0	0	0	0	0	0	0	1	0	0	1	0	0	0	0	1	0	0	5	2	2	3	1	1	4					1	5	2	2	5	1	1
1069	1069	2	4	2	4	2	1	2	2	1	0	0	0	0	0	0	0	0	0	0	1	0	0	1	0	0	0	0	0	0	0	5	2	2	2	2	2	4					1	2	2	2	5	2	2
1070	1070	3	5	2	3	1	3	2	1	1	0	0	1	0	0	0	0	0	0	1	0	0	0	0	1	0	0	0	0	1	0	1	2	2	2	2	1	1	x				1	4	4	4	3	1	1
1071	1071	2	5	4	2	3	1	1	NA	1	0	0	0	0	0	0	0	0	0	0	1	0	0	0	0	1	0	0	0	0	1	5	2	2	2	2	2	4					1	1	3	5	5	1	1
1072	1072	1	5	2	3	1	3	3	2	1	0	0	1	0	0	0	0	1	0	1	0	0	1	0	1	0	0	1	0	1	0	5	2	NA	1	NA	1	3					1	3	4	4	4	2	2
1073	1073	1	4	3	1	2	3	2	2	1	0	0	0	0	0	0	0	0	1	0	0	0	0	0	1	0	0	0	1	0	0	2	2	2	2	1	2	4					1	5	1	3	5	1	1
1074	1074	2	6	5	1	2	3	1	NA	1	0	0	0	0	0	0	0	0	0	0	1	0	0	0	0	1	0	0	0	0	1	5	2	2	2	2	2	3					1	3	4	3	3	3	2
1075	1075	2	5	4	1	2	3	3	2	1	0	0	1	0	0	0	0	0	1	1	0	0	0	1	0	0	0	0	1	0	0	5	1	2	2	1	1	1					1	5	3	3	3	2	1
1076	1076	1	3	2	4	1	1	3	2	1	0	0	0	0	0	0	0	0	1	0	0	0	0	1	0	0	0	0	1	0	0	5	2	3	2	1	3	3					1	5	3	5	5	1	1
1077	1077	3	5	5	8	1	3	2	2	1	0	0	1	0	0	0	0	0	0	0	1	0	0	0	0	1	0	0	0	0	1	5	2	NA	NA	NA	3	3					1	2	2	3	3	2	2
1078	1078	2	4	2	3	1	3	2	1	1	1	0	0	0	0	0	0	0	1	1	0	0	1	1	1	0	0	1	1	1	0	1	2	2	2	1	1	1				x	1	4	3	4	5	2	2
1079	1079	4	6	3	3	1	1	1	NA	1	0	0	0	0	0	0	1	0	0	0	0	1	0	0	0	0	1	0	0	0	0	5	2	2	2	2	2	3					1	4	4	4	4	4	4
1080	1080	3	5	2	3	1	3	1	NA	0	1	0	0	0	0	0	0	1	0	0	0	0	1	0	0	0	0	1	0	0	0	2	2	NA	1	NA	NA	1		x	x	x	1	4	4	4	3	2	2
1081	1081	4	5	5	1	1	2	1	NA	1	0	0	0	0	0	0	0	0	0	0	1	0	0	0	0	1	0	0	0	0	1	1	2	3	2	3	2	1			x	x	1	1	3	2	2	1	1
1082	1082	2	4	2	1	2	3	3	2	1	0	0	0	0	0	0	0	0	0	0	1	0	0	0	0	1	0	0	0	0	1	5	2	2	2	2	2	3					1	5	5	5	5	5	5
1083	1083	3	5	2	3	1	3	3	2	1	0	0	1	0	0	1	0	0	0	1	0	0	0	0	1	0	0	0	0	1	0	5	2	2	2	2	1	3					1	1	2	3	3	1	1
1085	1085	1	5	2	3	1	1	1	NA	1	0	0	0	0	0	0	0	0	0	0	1	0	0	0	0	1	0	0	0	0	1	5	1	2	2	2	2	3					1	5	5	5	5	5	5
1086	1086	1	5	3	2	2	3	3	2	1	0	0	0	0	0	0	0	1	0	0	0	0	1	0	0	0	0	1	0	0	0	2	1	2	2	2	2	1		x			1	2	1	3	4	2	3
1087	1087	2	5	3	1	2	3	3	2	1	0	0	0	0	0	0	0	0	0	0	1	0	0	0	0	1	0	0	0	0	1	3	2	2	2	2	2	1			x		1	5	1	2	1	1	1
1088	1088	2	4	3	1	2	2	2	1	1	0	0	0	0	0	0	0	0	0	0	1	0	0	0	0	1	0	0	0	0	1	3	2	2	2	2	2	4					1	2	3	2	2	2	2
1089	1089	1	5	3	2	2	3	2	2	1	0	0	0	0	0	0	1	0	1	0	0	1	0	1	0	0	1	0	1	0	0	1	1	2	2	3	2	1		x	x		1	2	1	1	5	1	1
1090	1090	3	6	5	1	1	3	3	1	1	0	0	0	0	0	0	0	0	0	0	1	0	0	1	0	0	0	0	1	0	0	5	1	2	2	2	2	3					1	4	4	4	1	1	1
1091	1091	1	6	3	2	2	3	3	2	1	0	0	0	0	0	0	0	0	0	0	1	0	0	0	0	1	0	0	0	0	1	1	2	2	2	2	2	1		x	x		1	1	2	1	3	1	1
1092	1092	1	6	2	5	2	3	1	NA	1	0	0	0	0	0	0	0	0	0	0	1	0	0	0	0	1	0	0	0	0	1	5	2	2	2	2	2	3					1	1	1	1	1	1	1
1094	1094	1	4	2	3	1	3	2	2	1	0	0	1	0	0	0	0	1	1	1	0	0	1	1	1	0	0	1	1	1	0	5	2	2	1	1	1	4					1	4	4	1	1	1	2
1096	1096	4	4	3	3	1	3	2	1	1	1	0	0	0	0	0	0	1	0	0	0	0	1	0	0	0	0	1	0	0	0	1	2	2	1	2	2	1		x	x		1	2	2	2	2	2	1
1097	1097	2	5	4	1	2	3	1	NA	1	0	0	0	0	1	0	0	0	0	1	0	0	0	0	1	0	0	0	0	1	0	1	1	2	2	2	1	1			x		1	4	4	4	4	4	4
1098	1098	1	3	2	4	1	3	3	1	1	0	0	0	0	0	0	0	0	1	0	0	0	0	1	0	0	0	0	1	0	0	1	1	3	2	1	2	1	x	x	x		1	1	1	1	1	1	1
1099	1099	1	5	3	1	2	3	2	1	1	0	0	0	0	0	0	1	0	0	0	0	1	0	0	0	0	1	0	0	0	0	5	1	1	2	2	2	3					1	2	2	2	5	2	2
1100	1100	1	5	2	8	2	3	1	NA	0	0	0	0	0	1	0	0	0	0	1	0	0	0	0	1	0	1	0	0	1	0	1	2	2	2	2	1	1		x	x		1	1	1	4	1	1	1
1101	1101	2	3	1	3	1	3	3	1	1	0	0	0	0	0	0	0	1	1	0	0	0	0	0	0	0	1	0	0	0	0	5	2	NA	NA	1	NA	3					1	2	2	3	2	1	1
1102	1102	4	5	4	2	3	3	3	1	1	0	0	0	0	0	0	0	0	0	0	1	0	0	0	0	1	0	0	0	0	1	1	2	2	2	2	2	1		x	x		1	4	3	1	1	1	1
1103	1103	3	3	2	6	1	3	3	2	1	0	0	0	0	0	0	0	0	1	0	0	0	0	0	0	1	0	0	0	0	1	5	2	2	2	1	1	4					1	3	4	1	2	1	1
1104	1104	2	3	2	3	1	2	3	2	1	0	0	0	1	0	0	0	0	1	0	0	0	0	1	0	0	0	0	1	0	0	5	2	2	2	1	2	3					1	1	1	1	1	1	1
1105	1105	2	5	3	3	1	3	2	2	1	0	0	0	0	0	0	0	0	0	0	1	0	0	0	0	1	0	0	0	0	1	5	1	2	2	2	2	1			x	x	1	4	4	3	4	4	4
1106	1106	4	5	5	1	2	3	2	1	1	0	0	0	0	0	0	0	0	1	0	0	0	0	1	0	0	0	0	0	0	1	1	2	2	2	1	1	3					1	2	1	2	2	2	2
1107	1107	1	4	2	3	1	2	2	1	1	0	0	0	0	0	0	0	0	0	0	1	0	0	0	0	1	0	0	0	0	1	5	2	2	2	2	2	3					1	5	5	5	5	5	5
1109	1109	1	4	2	3	1	3	3	2	1	1	0	0	0	0	1	0	1	1	0	0	0	1	1	0	0	0	1	1	0	0	5	2	2	1	1	NA	1				x	1	2	3	2	2	1	1
1110	1110	4	4	1	8	1	3	3	2	1	0	0	0	0	0	0	0	0	0	0	1	0	0	0	0	1	0	0	0	0	1	5	2	2	2	2	2	3					1	4	4	3	1	1	1
1111	1111	2	4	2	6	2	3	3	2	1	0	0	0	0	0	0	0	0	0	1	0	0	0	0	1	0	0	0	0	0	1	5	2	2	2	2	1	4					1	1	2	3	2	1	1
1112	1112	1	5	2	8	2	3	2	2	0	0	0	1	0	0	0	0	0	0	1	0	0	0	0	1	0	0	0	0	1	0	1	2	2	2	2	1	4					1	5	5	5	5	1	3
1113	1113	4	4	2	3	1	3	1	NA	1	1	0	1	0	0	0	0	1	0	0	0	0	1	0	0	0	0	1	0	0	0	5	2	2	1	2	1	3					1	3	4	4	3	1	1
1114	1114	3	5	2	4	1	3	1	NA	0	1	0	0	0	0	0	0	0	0	0	1	0	0	0	0	1	0	0	0	0	1	1	2	2	2	2	2	1		x	x		1	1	1	1	1	1	1
1115	1115	1	4	3	3	1	2	2	2	1	0	0	0	0	0	0	0	0	0	0	1	0	0	0	0	1	0	0	0	0	1	5	2	2	3	2	2	3					1	1	1	1	1	1	1
1116	1116	4	5	2	3	1	3	3	2	1	0	0	0	0	0	0	0	0	0	0	1	0	0	0	0	1	0	0	0	0	1	5	2	2	2	2	2	3					1	2	2	2	5	2	2
1117	1117	1	4	4	2	2	1	1	NA	1	0	0	0	0	0	0	0	0	1	0	0	0	0	1	0	0	0	0	0	0	1	2	2	2	2	2	2	1		x	x		1	1	1	5	5	1	1
1118	1118	1	5	2	6	2	3	3	2	1	0	0	0	0	0	0	1	0	0	0	0	1	0	0	0	0	1	0	0	0	0	5	2	1	2	2	2	3					1	3	3	3	5	3	3
1119	1119	1	4	4	1	2	1	1	NA	1	0	0	1	0	0	0	0	0	0	1	0	0	0	1	1	0	0	0	1	1	0	1	2	2	2	2	1	1		x	x	x	1	2	3	2	2	3	1
1120	1120	4	4	1	8	1	3	2	1	1	1	0	0	0	0	0	0	0	0	0	1	0	1	0	0	0	0	0	0	0	1	5	2	2	2	2	2	3					1	3	2	3	3	1	1
1121	1121	1	5	2	3	1	2	2	1	1	0	0	0	0	0	1	0	0	1	0	0	0	0	1	0	0	0	0	1	0	0	1	2	2	2	1	2	1			x		1	2	3	1	5	2	2
1122	1122	3	6	3	2	1	3	3	2	1	0	0	0	0	0	0	0	0	0	0	1	0	0	0	0	1	0	0	0	0	1	1	1	2	2	2	2	1		x	x		1	4	4	4	4	4	4
1123	1123	2	6	4	1	1	3	2	1	1	0	0	0	0	0	0	0	0	0	0	1	0	0	0	0	1	0	0	0	0	1	5	1	3	2	2	2	4					1	2	2	4	3	2	1
1124	1124	2	5	2	1	2	3	3	2	1	0	0	0	0	0	0	0	0	0	0	1	0	0	1	0	0	0	0	1	0	0	5	1	2	2	2	3	3					1	4	4	4	4	4	4
1125	1125	4	6	4	1	2	3	1	NA	1	0	0	0	0	0	0	0	0	0	0	1	0	0	0	0	1	0	0	0	0	1	2	2	NA	NA	NA	NA	1				x	1	3	3	4	4	2	1
1126	1126	2	5	2	3	1	3	1	NA	1	0	0	0	0	0	0	0	0	0	0	1	0	0	0	0	1	0	0	0	0	1	5	2	2	2	2	2	3					1	5	1	1	1	1	1
1127	1127	1	4	2	6	2	3	3	2	1	0	0	1	0	0	0	0	0	1	0	0	0	0	1	0	0	0	0	1	0	0	5	2	2	2	1	2	1	x				1	5	2	2	2	1	2
1128	1128	2	5	2	4	2	3	3	2	1	0	0	0	0	0	0	0	0	0	0	1	0	0	0	0	1	0	0	1	0	0	5	2	2	2	2	2	3					1	NA	2	2	3	2	2
1129	1129	1	2	2	4	2	1	2	1	1	0	0	0	0	0	0	0	0	1	0	0	0	0	0	0	1	0	0	0	0	1	5	2	1	NA	1	1	1		x	x	x	1	1	1	1	1	1	1
1130	1130	1	5	2	4	1	3	3	2	1	0	0	0	0	0	0	0	0	0	0	1	0	0	0	0	1	0	0	0	0	1	5	2	2	2	2	2	3					1	3	3	3	3	2	2
1131	1131	1	4	2	7	1	3	1	NA	1	0	0	0	0	0	0	0	0	1	0	0	0	0	1	0	1	0	0	0	0	1	1	2	2	2	3	3	1				x	1	5	1	5	3	1	1
1132	1132	1	4	2	3	1	3	1	NA	1	0	0	0	0	0	0	1	0	1	0	0	1	0	1	0	0	1	0	1	0	0	1	1	1	2	1	3	1		x	x		1	3	3	2	3	3	2
1133	1133	1	5	1	1	2	3	3	2	1	0	0	0	0	0	0	0	0	1	1	0	0	0	1	1	0	0	0	1	1	0	5	2	NA	NA	1	1	3					1	2	4	2	2	1	1
1134	1134	1	4	3	1	2	3	3	1	1	0	0	0	0	0	0	0	0	0	0	1	0	0	0	0	1	0	0	0	0	1	3	2	2	2	2	2	3					1	4	4	4	4	4	4
1135	1135	1	4	2	4	1	3	3	2	1	0	0	0	0	0	0	0	0	1	1	0	0	0	1	0	0	0	0	1	0	0	5	2	2	2	1	1	1			x		1	2	3	2	3	1	2
1136	1136	1	6	2	6	2	3	2	2	1	0	0	0	0	0	0	1	0	0	0	0	1	0	0	1	0	1	0	0	1	0	1	1	3	2	2	3	1		x	x		1	2	2	1	2	2	5
1137	1137	1	4	2	4	2	3	2	1	1	0	0	0	0	0	0	0	0	1	0	0	0	0	1	0	0	0	0	0	0	1	1	2	2	2	1	2	1		x	x		1	5	5	1	5	1	1
1138	1138	2	5	4	1	1	3	2	1	1	0	0	0	0	0	0	0	0	0	0	1	0	0	0	0	1	0	0	0	0	1	1	1	2	2	2	2	1					1	3	3	3	5	3	3
1139	1139	2	6	4	8	2	3	3	2	1	0	0	0	0	0	0	0	0	0	0	1	0	0	0	0	1	0	0	0	0	1	1	2	2	2	2	2	1				x	1	2	2	2	2	2	2
1140	1140	2	5	2	3	1	3	2	2	1	0	0	0	0	0	0	0	0	0	0	1	0	0	0	0	1	0	0	0	0	1	1	1	2	2	2	2	1			x		1	1	1	1	5	1	1
1141	1141	2	5	4	1	2	3	1	NA	1	0	0	0	0	0	0	1	0	0	0	0	1	0	0	0	0	0	0	0	0	1	1	1	2	2	2	2	1			x		1	4	4	3	5	1	3
1142	1142	1	5	2	4	1	3	1	NA	1	0	0	0	0	0	0	0	0	0	0	1	0	0	0	0	1	0	0	0	0	1	5	2	2	2	2	2	3					1	2	2	2	NA	2	2
1143	1143	3	4	2	4	1	3	2	2	1	0	0	0	0	0	0	0	0	0	0	1	0	0	0	0	1	0	0	0	0	1	5	2	2	2	2	2	3					1	2	2	2	3	2	2
1144	1144	NA	5	4	2	2	2	3	2	1	0	0	0	0	0	0	0	0	0	0	1	0	0	0	0	1	0	0	0	0	1	5	2	2	2	2	2	3					1	3	3	2	2	2	2
1146	1146	1	4	2	4	1	3	2	1	1	0	0	0	0	0	0	0	0	1	0	0	1	0	1	0	0	1	0	1	0	0	5	2	2	2	1	2	1		x	x		1	2	3	2	5	2	2
1147	1147	1	5	3	8	1	3	3	2	1	0	0	0	0	0	0	0	1	0	0	0	0	1	0	0	0	0	1	0	0	0	4	2	2	1	2	2	4					1	1	1	1	3	1	1
1148	1148	1	6	5	1	2	3	1	NA	1	0	0	0	0	0	0	0	0	0	0	1	0	0	0	0	1	0	0	0	0	1	5	1	2	2	2	2	3					1	4	4	4	4	4	4
1149	1149	1	5	2	6	2	3	2	2	1	0	0	1	0	0	0	1	0	1	0	0	1	0	1	0	0	1	0	1	0	0	1	2	3	2	1	2	1		x	x		1	1	1	2	5	1	1
1150	1150	1	4	2	4	2	1	1	NA	1	0	0	0	0	0	0	0	0	0	0	1	0	0	0	0	1	0	0	0	0	1	5	2	2	2	2	2	3					1	3	3	5	5	3	3
1151	1151	2	5	2	3	1	3	3	2	1	0	0	0	0	0	0	0	0	0	0	1	0	0	0	0	1	0	0	0	0	1	1	2	2	2	2	2	1			x		1	2	3	3	2	2	2
1152	1152	1	3	2	7	1	3	1	NA	1	0	0	0	0	0	0	0	0	1	0	0	0	0	1	0	0	0	0	1	0	0	1	2	2	2	1	2	1	x				1	3	4	3	3	1	2
1153	1153	1	4	2	4	1	3	2	2	1	0	0	1	0	0	0	1	0	0	0	0	1	0	0	0	0	1	0	0	0	0	1	2	1	2	2	2	1				x	1	4	4	4	3	1	1
1154	1154	1	5	3	3	1	3	3	2	1	0	0	0	0	0	0	0	0	0	0	1	0	0	0	0	1	0	0	0	0	1	5	1	2	2	2	2	3					1	1	1	3	1	1	1
1155	1155	1	4	3	2	2	3	2	1	1	0	0	0	0	0	0	0	0	1	0	0	0	0	0	0	1	0	0	0	0	1	1	2	3	2	1	3	1		x	x		1	5	5	3	5	2	2
1156	1156	1	5	4	2	2	3	3	2	1	0	0	0	0	0	0	1	0	0	0	0	1	0	0	0	0	1	0	0	0	0	1	1	2	2	1	2	1			x		1	2	3	2	2	2	2
1157	1157	1	5	2	6	1	3	3	1	1	0	0	0	0	0	0	0	0	1	1	0	0	0	1	1	0	0	0	1	1	0	5	2	2	2	1	1	3					1	2	2	2	2	1	1
1158	1158	4	4	4	1	1	3	2	1	1	0	0	0	0	0	0	0	0	0	0	1	0	0	0	0	1	0	0	0	0	1	5	2	2	2	2	2	4					1	4	4	4	4	4	4
1159	1159	3	6	3	1	2	3	3	2	1	0	0	0	0	0	0	0	0	0	0	1	0	0	0	0	1	0	0	0	0	1	1	2	2	2	2	2	1		x	x		1	3	3	3	3	3	3
1160	1160	2	4	3	6	1	3	3	2	1	0	0	1	1	0	0	1	0	1	0	0	1	0	1	0	0	0	0	1	0	0	2	2	3	2	1	3	1		x	x		1	1	2	1	2	1	2
1161	1161	1	5	2	2	2	2	3	2	1	0	0	1	0	0	0	1	1	1	1	0	1	1	1	1	0	1	1	1	1	0	2	2	1	1	1	1	4					1	1	2	1	1	1	1
1162	1162	2	5	4	1	2	1	1	NA	1	0	0	0	0	0	0	0	0	0	0	1	0	0	0	0	1	0	0	0	0	1	5	2	2	2	2	2	3					1	1	1	1	1	1	1
1163	1163	1	4	2	3	1	3	3	2	1	0	0	0	0	0	0	0	0	0	0	1	0	0	0	0	1	0	0	0	0	1	5	2	2	2	2	2	4					1	1	3	2	1	1	1
1164	1164	2	4	3	1	2	3	1	NA	1	0	0	0	0	0	0	0	0	1	1	0	0	0	1	1	0	0	0	1	1	0	4	2	2	2	3	3	1		x	x		1	1	2	3	1	1	1
1165	1165	1	4	2	3	1	3	2	2	1	0	0	1	0	0	0	0	0	1	0	0	0	0	1	0	0	0	0	1	0	0	1	2	2	2	2	3	2			x		1	2	2	2	2	2	2
1166	1166	1	4	2	6	2	3	3	2	1	0	0	0	0	0	0	0	0	0	0	1	0	0	0	0	1	0	0	0	0	1	5	1	2	2	2	2	3					1	5	3	5	5	2	5
1167	1167	2	4	2	4	1	3	2	1	1	0	0	0	0	0	0	0	0	0	0	1	0	0	0	0	1	0	0	0	0	1	5	2	2	2	2	2	3					1	1	2	2	5	2	1
1168	1168	1	5	2	3	1	3	1	NA	1	0	0	1	0	0	0	0	0	1	0	0	0	0	1	1	0	0	0	1	1	0	5	2	2	2	3	3	3					1	2	2	3	2	2	2
1169	1169	2	5	2	4	1	3	3	2	1	0	0	0	0	0	0	0	0	0	1	0	0	0	0	1	0	0	0	0	1	0	5	2	2	2	1	1	3					1	2	2	3	3	2	3
1170	1170	1	5	4	6	2	3	2	2	1	0	0	0	0	0	0	0	0	0	0	1	0	0	0	0	1	0	0	0	0	1	5	2	2	2	2	2	3					2	5	5	2	5	2	3
1171	1171	2	4	4	1	2	3	3	2	1	0	0	1	0	0	0	0	0	1	0	0	0	0	1	0	0	0	0	0	0	0	1	2	2	2	1	2	1		x	x		1	1	1	1	1	1	1
1172	1172	2	4	2	2	2	3	3	2	1	0	0	0	0	0	0	0	0	0	0	1	0	0	0	0	1	0	0	0	0	1	2	2	2	2	2	2	1				x	1	1	2	1	1	1	1
1173	1173	2	5	3	3	1	3	2	1	1	1	0	1	0	0	0	0	0	0	1	0	0	0	1	1	0	1	1	1	1	0	1	2	2	2	2	1	1	x			x	1	2	2	2	2	1	1
1174	1174	2	4	2	3	1	2	3	2	0	0	0	0	0	0	0	0	0	0	0	1	0	0	0	0	1	0	0	0	0	1	5	2	2	2	2	2	4					1	1	NA	NA	NA	NA	NA
1175	1175	1	5	5	7	2	3	3	1	0	0	0	0	0	0	0	0	0	0	0	1	0	0	0	0	1	0	0	0	0	1	1	2	2	2	2	2	1	x				1	2	2	2	5	2	2
1176	1176	1	5	2	4	2	1	1	NA	1	0	0	1	1	0	0	0	0	0	0	1	0	0	0	1	0	0	0	0	1	0	5	2	2	2	2	3	4					1	1	1	1	5	1	5
1177	1177	2	6	4	8	2	3	1	NA	1	0	0	0	0	0	0	0	0	0	0	1	0	0	0	0	1	0	0	0	0	1	5	2	2	2	2	2	3					1	1	1	1	3	1	1
1178	1178	1	5	4	7	3	3	1	NA	1	0	0	0	0	0	0	1	0	0	0	0	1	0	0	0	0	1	0	0	0	0	5	1	2	2	2	2	3					1	2	2	2	2	2	2
1179	1179	3	5	3	3	1	3	3	2	0	0	0	0	0	0	0	0	0	1	0	0	0	0	1	0	0	0	0	1	0	0	5	2	2	2	3	2	3					1	2	4	3	2	2	2
1180	1180	1	3	2	6	1	3	3	2	1	0	0	1	0	0	0	1	0	1	0	0	1	0	1	0	0	1	0	1	0	0	1	2	3	3	1	3	1		x	x		1	5	1	1	1	1	1
1181	1181	3	4	2	5	2	3	2	1	1	0	0	0	0	0	0	1	0	1	0	0	1	0	1	1	0	1	0	0	0	0	5	2	1	2	3	3	4					1	1	2	1	1	1	1
1182	1182	1	5	3	4	1	3	2	1	1	0	0	0	1	0	0	0	0	0	0	1	0	0	0	0	1	0	0	0	0	1	1	2	2	2	2	2	1				x	1	3	3	3	3	2	2
1183	1183	1	5	4	2	2	3	2	1	1	0	0	0	0	0	0	1	0	0	0	0	1	0	0	0	0	1	0	0	0	0	5	2	3	2	1	2	4					1	1	1	1	3	1	1
1184	1184	1	5	2	3	1	2	3	2	1	0	0	0	0	0	0	0	0	0	0	1	0	0	0	0	1	0	0	1	0	0	1	2	1	2	1	3	1		x	x		1	1	2	2	2	2	2
1185	1185	1	5	5	7	2	2	3	2	1	0	0	0	0	0	0	0	0	0	0	1	0	0	0	0	1	0	0	1	0	0	5	2	2	2	2	2	3					1	1	2	1	1	1	1
1186	1186	1	4	2	4	1	3	3	1	1	0	0	0	0	0	0	0	0	0	0	1	0	0	0	0	1	0	0	0	0	1	1	2	2	2	2	2	4					1	5	4	5	4	4	4
1187	1187	3	6	2	5	1	2	1	NA	1	0	0	0	0	0	0	0	0	0	0	1	0	0	0	0	1	0	0	0	0	1	5	2	2	2	2	2	3					1	5	4	4	4	4	4
1188	1188	3	5	2	3	1	2	3	2	0	1	0	0	0	0	0	0	1	0	0	0	0	1	0	0	0	0	1	0	0	0	2	2	2	1	2	2	1	x		x	x	1	4	4	3	3	1	1
1189	1189	1	7	4	2	2	3	1	NA	1	0	0	0	0	0	0	0	0	0	1	0	0	0	1	0	0	0	0	1	0	0	5	2	2	2	3	1	3					1	5	3	5	5	5	5
1190	1190	1	6	2	4	3	3	3	1	1	0	0	0	0	0	0	0	0	0	0	1	0	0	0	0	1	0	0	0	0	1	5	2	2	2	2	2	3					1	1	3	3	5	1	1
1191	1191	4	4	2	4	2	3	2	1	1	0	0	1	0	0	0	0	0	0	1	0	0	0	0	1	0	0	0	0	1	0	1	2	2	2	2	1	1	x				1	1	1	1	3	1	1
1192	1192	4	5	2	7	2	3	2	1	1	0	0	0	0	0	0	0	0	0	0	1	0	0	0	0	1	0	0	0	0	1	5	2	2	2	2	2	3					1	5	5	2	5	2	5
1193	1193	2	5	3	7	2	1	1	NA	1	0	0	0	0	0	0	1	1	0	0	0	1	0	1	0	0	1	0	1	0	0	4	2	1	2	2	2	4					1	2	3	2	5	3	1
1194	1194	1	4	2	4	2	3	3	1	1	0	0	0	1	0	0	1	0	1	0	0	1	0	1	0	0	0	0	0	0	1	5	2	1	2	1	2	3					1	5	1	1	2	1	1
1195	1195	2	4	2	4	1	1	1	NA	1	0	0	0	0	0	0	0	0	0	0	1	0	0	0	0	1	0	0	1	0	0	5	2	2	2	2	2	3					1	2	4	4	3	3	2
1196	1196	2	5	2	3	1	2	3	2	1	0	0	1	0	0	0	0	0	1	1	0	0	0	1	1	0	0	0	1	1	0	5	2	2	2	1	1	3					1	3	4	4	2	2	2
1199	1199	2	5	2	3	1	3	2	2	1	0	0	1	0	0	0	1	0	1	0	0	1	0	1	0	0	1	0	1	0	0	2	2	1	2	2	2	1			x	x	1	2	3	2	2	1	1
1200	1200	1	4	2	3	1	3	3	2	1	0	0	1	0	1	0	0	0	1	0	0	0	0	1	0	0	0	0	1	0	0	1	2	3	2	1	1	1		x	x		1	2	2	2	3	2	2
1201	1201	3	4	2	3	1	3	1	NA	1	0	0	0	0	0	0	0	0	1	0	0	0	0	1	0	0	0	0	1	0	0	3	2	NA	NA	1	NA	1	x			x	1	1	4	3	1	1	1
1202	1202	1	4	2	4	2	3	2	1	1	0	0	0	0	1	0	0	0	0	0	1	0	0	0	0	1	0	0	0	0	1	1	2	2	2	3	2	1	x				1	5	2	2	5	1	5
1203	1203	1	4	2	1	2	3	1	NA	1	0	0	0	0	0	0	0	0	0	0	1	0	0	1	0	0	0	0	1	0	0	1	2	2	2	3	3	4					1	5	2	3	2	1	1
1205	1205	1	5	2	3	1	1	1	NA	1	0	0	0	0	0	0	0	0	0	0	1	1	0	0	0	0	1	0	0	0	0	5	1	1	2	3	3	3					1	1	3	4	1	1	1
1206	1206	1	4	1	8	1	3	3	1	1	0	0	0	0	0	0	0	0	0	0	1	0	0	0	0	1	0	0	0	0	1	1	2	2	2	2	2	1			x		1	2	1	1	1	1	1
1208	1208	3	5	3	4	1	3	3	1	1	0	0	1	0	0	0	0	0	1	1	0	0	0	1	1	0	0	0	1	1	0	2	2	2	2	1	1	1				x	1	5	1	5	5	2	5
1209	1209	1	4	2	4	1	3	2	1	1	0	0	0	0	0	0	1	0	0	0	0	1	0	1	0	0	1	0	1	0	0	1	2	3	2	3	2	1			x		1	5	5	5	2	1	2
1210	1210	1	5	2	3	1	3	1	NA	1	0	0	0	0	0	0	1	0	0	0	0	1	0	0	0	0	1	0	0	0	0	1	2	2	2	2	2	1		x	x	x	1	4	4	5	5	3	5
1211	1211	2	5	2	4	2	3	3	2	1	0	0	0	0	0	0	0	0	0	0	1	0	0	0	0	1	0	0	0	0	1	5	2	2	2	2	2	3					1	3	3	4	2	1	1
1212	1212	2	5	2	3	1	3	3	2	1	0	0	0	0	0	0	0	0	0	0	1	0	0	0	0	1	0	0	0	0	1	5	2	2	2	2	2	3					1	2	2	5	5	2	2
1213	1213	1	6	2	8	2	3	3	2	1	0	0	0	0	0	0	0	0	0	0	1	0	0	0	0	1	0	0	0	0	1	5	1	2	2	2	2	3					1	5	1	5	5	1	1
1214	1214	2	6	5	1	1	3	1	NA	1	0	0	0	0	0	0	0	0	0	0	1	0	0	0	0	1	0	0	0	0	1	1	2	3	2	2	2	4					1	4	2	5	5	2	1
1215	1215	1	4	2	4	1	2	2	1	1	0	0	0	0	0	0	0	0	0	0	1	0	0	0	0	1	0	0	0	0	1	5	2	2	2	2	2	3					1	5	3	3	3	3	3
1216	1216	1	5	2	5	1	3	1	NA	1	0	0	0	0	0	0	0	0	0	0	1	0	0	0	0	1	0	0	0	0	1	5	1	2	2	2	2	3					1	4	3	3	4	3	2
1217	1217	4	6	1	8	1	3	1	NA	1	1	0	0	0	0	0	0	0	0	0	1	0	0	0	0	1	0	0	0	0	1	5	2	2	2	2	2	3					1	4	4	4	4	2	2
1218	1218	2	4	3	6	1	3	2	1	0	1	0	0	0	0	0	0	0	0	1	0	0	0	0	1	0	0	0	0	1	0	1	2	2	2	2	2	1			x		1	1	5	1	5	1	1
1219	1219	2	4	2	6	2	3	3	2	1	0	0	0	0	0	0	0	0	0	0	1	1	0	1	0	0	1	0	1	0	0	5	2	3	2	3	3	3					1	4	4	3	2	1	1
1220	1220	3	5	3	8	2	3	2	1	1	0	0	0	0	0	0	0	0	0	0	1	0	0	0	0	1	0	0	1	0	0	5	1	2	2	3	2	3					1	2	4	4	2	1	1
1221	1221	1	4	2	4	1	3	1	NA	1	0	0	0	0	0	0	0	0	1	1	0	0	0	1	1	0	0	0	0	0	1	5	2	2	2	3	2	3					1	1	NA	NA	NA	1	NA
1222	1222	1	5	3	7	1	1	2	1	1	0	0	0	0	0	0	0	0	0	0	1	0	0	0	0	1	0	0	0	0	1	5	2	2	2	2	2	3					1	5	2	5	5	5	5
1223	1223	2	4	2	3	1	3	3	2	0	0	0	1	0	0	0	0	0	0	0	1	0	0	0	0	1	0	0	0	0	1	1	2	2	2	2	2	1		x	x		1	4	3	4	3	2	2
1224	1224	1	4	1	6	2	3	2	2	1	0	0	0	0	0	0	0	0	0	0	1	0	0	0	0	1	0	0	0	0	1	5	2	2	2	2	2	3					1	2	2	2	2	1	1
1225	1225	2	4	2	3	1	1	2	2	1	0	0	0	0	0	0	0	0	0	0	1	0	0	0	0	1	0	0	0	0	1	1	2	2	2	2	2	1			x	x	1	2	2	2	2	1	1
1226	1226	1	5	3	6	1	3	3	2	1	0	0	0	0	0	0	0	0	0	0	1	0	0	0	0	1	0	0	0	0	1	4	2	2	2	2	2	1		x			1	5	2	5	5	2	1
1227	1227	1	6	2	2	1	1	1	NA	1	0	0	0	0	0	0	0	0	0	0	1	0	0	0	0	1	0	0	0	0	1	5	2	2	2	2	2	3					1	1	2	1	1	1	1
1229	1229	3	6	2	4	1	3	3	2	1	0	0	0	0	0	0	0	0	0	0	1	0	0	0	0	1	0	0	0	0	1	2	1	2	2	2	2	3					1	2	1	2	5	2	1
1230	1230	2	5	2	4	1	3	3	2	1	0	0	0	0	0	0	0	0	0	0	1	0	0	0	0	1	0	0	1	0	0	5	2	2	2	2	2	3					1	4	4	4	4	4	4
1231	1231	1	5	4	1	2	3	3	2	1	0	0	0	0	0	0	0	0	0	0	1	0	0	0	0	1	0	0	0	0	1	3	2	2	2	2	2	1			x	x	1	4	4	4	4	4	4
1232	1232	1	5	2	7	1	1	1	NA	1	0	0	0	0	0	0	0	0	0	0	1	0	0	0	0	1	0	0	0	0	1	5	2	2	2	2	2	3					1	1	1	2	2	1	1
1233	1233	2	5	4	1	2	3	3	2	1	0	0	0	0	0	0	1	0	0	0	0	1	0	0	0	0	1	0	0	0	0	5	2	2	2	2	2	3					1	2	2	5	5	5	5
1235	1235	1	4	4	7	1	3	3	2	1	0	0	0	0	0	0	0	0	0	0	1	0	0	0	0	1	0	0	0	0	1	5	2	2	2	3	3	4					1	1	1	1	1	1	1
1236	1236	1	5	1	3	1	3	2	1	1	0	0	0	0	0	0	0	0	0	0	1	0	0	0	0	1	0	0	1	0	0	5	2	3	2	2	2	1			x	x	1	1	1	1	1	1	1
1237	1237	1	5	2	3	1	3	3	2	1	0	0	0	0	0	0	0	0	0	0	1	0	0	0	0	1	1	0	0	0	0	5	2	2	2	1	1	4					1	1	1	5	2	1	1
1238	1238	2	4	2	6	1	3	3	2	1	0	0	1	1	0	0	0	0	0	0	1	0	0	0	0	1	0	0	0	0	1	5	2	2	2	2	2	3					1	1	5	5	1	2	1
1239	1239	2	4	2	4	2	3	2	2	0	0	0	0	1	0	0	1	0	0	0	0	1	0	0	0	0	1	0	0	0	0	5	2	1	2	2	2	3					2	4	4	4	4	4	4
1240	1240	1	4	2	3	1	3	1	NA	1	0	0	0	0	0	0	0	1	1	1	0	0	1	1	1	0	0	1	1	1	0	1	2	2	1	1	1	1		x	x		1	1	1	1	1	1	1
1241	1241	1	4	2	7	2	3	2	2	1	0	0	0	0	0	0	0	0	0	0	1	0	0	0	0	1	1	0	0	0	0	5	2	3	2	3	2	3					1	5	1	5	2	1	1
1243	1243	3	4	3	1	2	3	3	2	1	0	0	1	0	0	0	0	0	0	1	0	0	0	0	1	0	0	0	0	1	0	2	2	3	2	2	1	1		x	x		1	3	3	3	3	3	2
1244	1244	1	4	3	1	2	1	1	NA	1	0	0	0	0	0	0	0	0	0	0	1	0	0	0	0	1	0	0	0	0	1	5	2	2	2	2	2	3					1	2	2	2	2	2	2
1245	1245	2	4	4	1	1	3	3	2	0	0	0	1	0	0	0	0	0	1	1	0	0	0	0	0	1	0	0	0	0	1	1	2	2	2	1	1	2	x				1	5	4	4	3	4	4
1246	1246	1	4	3	2	2	3	1	NA	1	0	0	0	0	0	0	1	0	1	0	0	1	0	1	0	0	1	0	1	0	0	1	2	1	2	1	3	1		x	x		1	2	3	2	2	2	2
1247	1247	1	6	3	1	2	3	2	1	1	0	0	0	0	0	0	0	0	0	0	1	0	0	0	0	1	0	0	0	0	1	5	1	2	2	2	2	1				x	1	2	3	1	2	2	2
1248	1248	3	4	4	1	1	3	2	1	1	0	0	0	0	0	0	0	0	1	0	0	0	0	1	0	0	0	0	1	0	0	5	2	2	2	2	2	3					1	2	1	4	2	3	2
1249	1249	1	5	3	2	2	3	3	2	1	0	0	0	0	0	0	0	0	0	0	1	1	0	0	0	0	1	0	0	0	0	1	2	1	2	2	2	1			x	x	1	1	1	1	1	1	1
1251	1251	1	5	3	1	2	3	1	NA	1	0	0	0	0	0	0	0	0	0	0	1	0	0	1	0	0	0	0	1	0	0	1	2	2	2	2	2	1	x		x	x	1	1	1	1	1	1	1
1253	1253	1	4	3	2	2	3	3	2	1	0	0	0	0	0	0	0	0	0	0	1	0	0	0	0	1	0	0	0	0	1	5	2	3	2	2	2	1			x	x	1	1	2	2	2	1	1
1254	1254	1	4	2	3	1	1	1	NA	1	0	0	0	0	0	0	0	0	0	1	0	0	0	0	1	0	0	0	1	0	0	5	2	2	2	3	1	3					1	1	1	3	3	1	1
1255	1255	1	5	2	4	1	1	1	NA	1	0	0	0	0	0	0	0	0	0	0	1	0	0	0	0	1	0	0	0	0	1	5	2	2	2	2	2	3					1	1	1	1	1	1	5
1256	1256	1	5	3	2	2	3	1	NA	1	0	0	0	0	0	0	1	0	0	0	0	1	0	0	0	0	1	0	0	0	0	5	2	2	2	2	2	1		x	x		1	3	3	4	3	2	2
1257	1257	1	4	3	1	2	3	2	1	1	0	0	0	0	0	0	0	0	1	0	0	0	0	1	0	0	0	0	1	0	0	2	2	2	2	1	3	4					1	5	2	2	5	5	5
1258	1258	1	3	2	3	1	3	1	NA	1	0	0	0	0	0	0	0	0	1	0	0	0	0	1	0	0	0	0	1	0	0	5	2	2	2	2	2	4					1	1	2	2	3	3	2
1259	1259	1	5	3	2	2	2	2	1	1	0	0	0	0	0	1	0	0	0	0	1	0	0	0	0	1	0	0	0	0	1	3	2	2	2	2	2	3					1	1	1	1	1	1	1
1260	1260	1	4	2	3	1	3	3	2	1	1	0	0	0	0	0	0	1	1	0	0	0	1	1	0	0	0	1	0	0	0	1	2	2	1	2	2	4					1	1	1	1	1	1	1
1261	1261	2	4	3	1	1	3	2	2	1	0	0	0	0	0	0	0	0	0	0	1	0	0	0	0	1	0	0	0	0	1	1	2	2	2	1	2	1		x	x		1	5	2	1	5	2	1
1262	1262	1	4	2	7	2	3	2	1	1	0	0	0	1	0	0	0	0	1	0	0	0	0	1	0	0	0	0	1	0	0	1	2	2	2	1	2	1	x				1	5	1	3	3	1	2
1263	1263	2	4	4	1	2	3	2	2	1	0	0	0	0	0	0	1	0	0	0	0	1	0	1	0	0	1	0	1	0	0	1	2	1	NA	1	NA	1		x	x		1	1	3	1	5	1	1
1264	1264	1	4	3	1	2	3	1	NA	1	0	0	0	0	0	0	0	0	0	0	1	0	0	0	0	1	0	0	0	0	1	5	2	2	2	2	2	3					1	3	3	3	3	3	3
1265	1265	1	5	4	1	2	3	2	1	1	0	0	0	0	0	0	0	0	1	0	0	0	0	1	0	0	0	0	1	0	0	3	2	2	2	1	2	1				x	1	3	4	3	4	3	3
1266	1266	1	6	4	1	1	3	2	1	1	0	0	0	0	0	0	1	0	0	0	0	0	0	0	0	0	0	0	0	0	0	5	1	1	NA	3	NA	1			x	x	1	5	3	4	5	2	2
1267	1267	2	4	2	3	1	3	3	2	1	0	0	0	0	0	0	0	0	0	0	1	0	0	0	0	1	0	0	1	0	0	5	2	2	2	2	2	1	x				1	4	4	4	3	2	2
1268	1268	2	5	2	1	2	2	3	2	1	0	0	0	0	0	0	0	0	0	0	1	0	0	0	0	1	0	0	0	0	1	1	2	2	2	2	3	1		x	x		1	5	1	2	3	1	2
1269	1269	1	4	2	6	2	3	2	2	1	0	0	0	0	0	0	0	0	0	0	1	0	0	0	0	1	1	0	0	0	0	1	2	2	2	2	2	1		x	x		1	2	2	3	2	2	2
1270	1270	1	4	2	3	1	3	3	1	1	0	0	0	0	0	0	1	0	0	1	0	1	0	1	1	0	1	0	1	1	0	5	2	1	2	3	3	3					1	1	3	1	2	1	1
1271	1271	1	4	2	3	1	3	1	NA	1	0	0	0	0	0	0	0	0	0	0	1	0	0	1	0	0	0	0	1	0	0	1	2	3	2	2	2	1		x	x		1	3	3	3	1	1	1
1272	1272	2	6	4	2	2	3	1	NA	1	0	0	0	0	1	0	0	0	0	0	1	0	0	0	0	1	0	0	0	0	1	5	2	1	2	2	2	3					1	1	2	3	1	1	1
1273	1273	1	4	2	4	2	3	3	1	1	0	0	0	0	0	0	0	0	0	0	1	0	0	0	0	1	0	0	0	0	1	1	2	3	2	2	2	1		x	x		1	5	5	5	5	2	2
1274	1274	1	5	4	7	2	3	3	2	1	0	0	0	0	0	0	0	0	0	0	1	1	0	0	0	0	1	0	0	0	0	2	1	2	2	2	2	1		x	x	x	1	5	3	3	5	2	2
1275	1275	3	5	2	5	2	3	2	2	1	0	0	0	0	0	1	0	0	0	0	1	0	0	0	0	1	0	0	0	0	1	5	2	2	2	2	2	4					1	2	1	3	3	1	2
1276	1276	1	4	3	7	1	3	3	1	1	0	0	0	0	0	0	0	0	0	0	1	0	0	0	0	1	0	0	0	0	1	1	2	2	2	3	3	1	x	x	x	x	1	2	2	2	1	1	1
1277	1277	1	6	2	3	1	3	2	1	1	0	0	0	0	0	0	0	0	1	0	0	0	0	1	0	0	0	0	1	0	0	5	2	2	2	1	2	3					1	4	4	4	2	1	1
1278	1278	1	5	5	1	3	3	1	NA	1	0	0	0	0	0	0	1	0	0	0	0	1	0	0	0	0	0	0	0	0	1	2	2	1	2	2	2	1			x		1	1	3	1	3	1	1
1279	1279	1	4	2	3	1	3	3	2	1	0	0	1	0	0	0	0	0	1	0	0	0	0	1	0	0	0	0	1	0	0	5	2	2	2	1	2	3					1	1	3	3	3	1	1
1280	1280	3	4	2	3	1	3	3	2	0	0	0	1	1	1	0	0	0	0	1	0	0	0	0	1	0	0	0	0	1	0	5	2	2	3	2	1	1	x			x	1	2	3	3	2	2	2
1281	1281	1	4	3	1	2	3	2	1	1	0	0	0	0	0	0	0	0	0	0	1	0	0	0	0	1	0	0	0	0	1	1	2	2	2	2	2	1		x	x		1	2	2	2	2	2	2
1282	1282	4	6	3	3	1	3	3	1	1	1	0	1	1	0	0	0	1	1	0	0	0	1	1	0	0	0	1	1	0	0	1	2	NA	1	1	3	1	x	x	x		1	4	4	4	2	1	1
1283	1283	2	4	4	6	1	3	2	1	1	0	0	0	0	0	0	0	0	1	0	0	0	0	1	0	0	0	0	1	0	0	2	2	2	2	1	2	1			x		1	5	2	2	5	2	2
1284	1284	3	6	5	1	2	3	1	NA	1	0	0	0	0	0	0	1	0	1	0	0	0	0	1	0	0	0	0	1	0	0	1	2	1	2	1	2	1			x	x	1	2	2	3	2	2	2
1285	1285	1	5	2	1	2	2	3	2	1	0	0	1	0	0	0	0	1	1	1	0	0	1	1	1	0	0	1	1	1	0	5	2	NA	1	1	1	4					1	1	3	3	1	1	1
1286	1286	3	6	2	3	1	3	1	NA	1	1	0	1	0	0	0	0	1	0	0	0	0	1	0	1	0	0	1	0	1	0	1	2	2	1	2	1	1				x	1	4	4	4	2	2	2
1287	1287	4	4	2	4	1	3	2	2	0	0	0	1	0	0	0	0	0	1	1	0	0	0	1	1	0	0	0	1	1	0	4	2	2	2	1	1	1		x	x	x	1	4	3	2	2	1	1
1288	1288	1	4	2	4	1	3	2	2	1	0	0	0	0	0	0	0	0	1	0	0	0	0	1	0	0	0	0	1	0	0	1	2	2	2	1	3	1			x	x	1	4	3	4	1	1	1
1289	1289	1	7	7	2	1	1	1	NA	1	0	0	0	0	0	0	0	0	0	0	1	0	0	0	0	1	0	0	0	0	1	5	2	2	2	2	2	3					1	1	1	1	NA	1	1
1290	1290	1	4	3	6	2	3	2	2	1	0	0	1	0	0	0	1	1	1	1	0	1	0	1	1	0	1	0	1	1	0	1	1	1	1	1	1	1			x	x	1	1	1	3	2	1	2
1291	1291	1	4	2	6	2	3	2	1	0	0	0	0	1	0	0	0	0	0	0	1	0	0	0	0	1	0	0	0	0	1	5	2	2	2	2	2	3					1	3	4	3	4	3	3
1292	1292	2	5	4	3	1	2	1	NA	1	0	0	0	0	0	0	0	0	0	0	1	0	0	0	0	1	0	0	0	0	1	5	2	2	2	3	2	3					1	5	2	5	5	2	2
1293	1293	1	4	2	1	2	3	3	2	1	0	0	1	0	0	0	0	0	1	1	0	0	0	1	1	0	0	0	0	0	1	1	2	2	2	1	1	1		x	x	x	1	2	2	2	2	1	2
1294	1294	2	4	3	3	1	1	1	NA	1	0	0	0	0	0	0	0	1	0	0	0	0	1	0	0	0	0	1	0	0	0	1	1	2	3	2	3	1	x				1	3	4	3	1	1	1
1295	1295	2	5	4	2	1	3	1	NA	1	0	0	0	0	0	0	0	0	0	0	1	0	0	0	0	1	0	0	0	0	1	5	2	2	2	2	2	4					1	1	3	2	1	1	1
1296	1296	1	5	2	4	1	3	3	2	1	0	0	0	0	0	0	0	0	0	0	1	0	0	0	0	1	0	0	0	0	1	1	2	2	2	3	2	1			x	x	1	5	2	1	5	1	1
1297	1297	1	4	3	1	2	3	3	2	1	0	0	0	0	0	0	1	0	0	0	0	1	0	0	0	0	1	0	0	0	0	1	2	1	2	3	3	1			x	x	1	2	2	1	2	1	1
1298	1298	1	4	4	1	2	3	3	1	1	0	0	0	0	0	0	0	0	0	0	1	0	0	1	0	0	0	0	1	0	0	1	2	2	2	2	2	1				x	1	2	2	2	5	2	2
1299	1299	1	4	2	3	1	3	3	2	1	0	0	0	0	0	0	0	0	1	1	0	0	0	1	1	0	0	0	1	1	0	2	2	2	2	1	1	3					1	2	2	2	3	1	5
1300	1300	1	5	2	2	2	3	2	2	1	0	0	0	0	0	0	1	0	1	1	0	1	0	1	1	0	1	0	1	1	0	5	2	1	2	3	3	4					1	1	1	1	2	1	1
1301	1301	1	5	5	1	1	3	1	NA	1	0	0	0	0	0	0	0	0	0	0	1	0	0	0	0	1	0	0	0	0	1	2	2	2	2	2	2	3					1	1	5	NA	5	5	5
1302	1302	2	6	5	2	1	3	3	2	1	0	0	1	1	0	0	0	0	0	0	1	0	0	1	1	0	0	0	0	0	0	1	1	2	2	2	2	1			x	x	1	1	1	1	1	1	1
1303	1303	2	6	3	5	1	1	1	NA	1	0	0	0	0	0	0	0	0	0	0	1	0	0	0	0	1	0	0	0	0	1	5	2	2	2	2	2	3					2	NA	NA	NA	NA	NA	NA
1304	1304	1	3	3	1	2	3	2	1	1	0	0	0	0	0	0	0	0	1	0	0	0	0	0	0	1	0	0	0	0	1	1	2	2	2	1	2	1				x	1	1	2	1	1	1	1
1305	1305	1	5	2	7	2	3	1	NA	1	0	0	0	0	0	0	0	0	0	0	1	0	0	0	0	1	0	0	0	0	1	4	2	2	2	2	2	1			x	x	1	1	1	1	1	1	1
1306	1306	2	6	2	4	1	3	1	NA	1	0	0	0	0	0	0	1	0	1	0	0	1	0	1	0	0	1	0	1	0	0	1	1	1	2	3	2	1			x	x	1	1	3	1	3	1	1
1307	1307	1	5	2	3	1	3	3	1	1	0	0	0	0	0	0	0	0	0	0	1	0	0	0	0	1	0	0	0	0	1	1	2	2	2	2	2	1			x		1	4	4	4	4	4	4
1308	1308	2	6	1	7	2	3	1	NA	1	0	0	0	0	0	0	0	0	1	0	0	0	0	0	0	1	0	0	0	0	1	5	2	2	2	1	2	3					2	5	5	4	5	5	5
1309	1309	1	4	4	2	2	3	2	1	1	0	0	0	0	0	0	0	0	0	0	1	0	0	0	0	1	0	0	0	0	1	2	1	3	2	3	3	3					1	2	2	2	2	2	2
1310	1310	1	5	3	1	2	3	3	2	1	0	0	0	0	0	0	0	0	0	0	1	0	0	0	0	1	0	0	0	0	1	1	2	2	2	2	2	1			x	x	1	2	2	2	2	2	2
1311	1311	1	4	2	4	1	3	1	NA	1	0	0	0	0	0	0	0	0	1	0	0	0	0	1	0	0	0	0	1	0	0	1	2	2	2	2	2	1			x	x	1	4	1	4	4	1	1
1312	1312	2	5	4	2	2	3	3	2	1	0	0	0	0	0	0	1	0	0	0	0	0	0	0	0	0	0	0	0	0	0	2	2	3	2	3	3	1	x				1	1	2	1	5	1	1
1313	1313	1	5	3	7	1	3	3	2	1	0	0	0	0	0	0	1	0	0	0	0	1	0	0	0	0	1	1	0	0	0	3	2	1	2	3	2	1			x	x	1	1	1	1	2	1	1
1314	1314	1	4	2	3	1	3	3	2	1	0	0	1	0	0	0	0	0	1	1	0	0	0	0	0	1	0	0	0	0	1	1	2	2	2	1	1	1				x	1	1	2	1	3	1	1
1315	1315	1	4	3	2	2	3	3	2	1	0	0	0	0	0	0	0	0	0	1	0	0	0	0	1	0	0	0	0	1	0	1	2	2	2	3	1	1				x	1	5	5	5	5	5	5
1316	1316	1	5	4	1	1	3	1	NA	1	0	0	0	0	0	0	0	0	0	0	1	0	0	0	0	1	0	0	0	0	1	5	1	3	2	2	2	1				x	1	1	1	2	5	1	1
1317	1317	1	4	2	4	2	2	3	2	1	0	0	1	0	0	0	1	0	1	1	0	1	0	1	1	0	1	0	1	1	0	1	2	1	2	1	1	1				x	1	5	1	3	2	1	1
1318	1318	1	4	3	1	2	1	1	NA	1	0	0	0	0	0	0	0	0	0	0	1	0	0	0	0	1	0	0	0	0	1	3	2	2	2	2	2	4					1	5	5	1	5	1	5
1319	1319	1	4	3	1	2	3	2	2	1	0	0	1	0	0	0	0	0	0	1	0	0	0	0	1	0	0	0	0	1	0	1	2	2	2	2	1	1			x	x	1	2	2	2	2	1	1
1320	1320	2	6	3	8	2	3	2	1	1	0	0	0	0	0	0	0	0	0	0	1	0	0	0	0	1	0	0	0	0	1	5	2	2	2	2	2	3					2	5	5	5	5	5	5
1321	1321	1	6	6	1	2	1	1	NA	1	0	0	0	0	0	0	0	0	0	0	1	0	0	0	0	1	0	0	0	0	1	1	1	2	2	2	2	1				x	1	1	2	1	2	1	1
1322	1322	2	4	2	6	1	1	3	2	1	0	0	0	0	0	0	0	0	1	0	0	0	0	1	0	0	0	0	0	0	1	5	2	2	1	1	1	4					1	2	5	1	1	1	1
1323	1323	1	4	2	3	1	3	3	1	1	0	0	1	0	0	0	0	0	1	0	0	0	0	1	0	0	0	0	0	0	0	1	2	3	2	3	3	1				x	1	3	3	3	3	2	2
1324	1324	2	4	2	2	1	3	3	2	1	0	0	0	0	0	0	0	0	0	0	1	0	0	0	0	1	0	0	1	0	0	1	2	2	2	2	2	1				x	1	3	3	2	5	2	2
1325	1325	2	5	4	1	2	2	3	2	1	0	0	0	0	0	0	0	0	0	0	1	0	0	0	0	1	0	0	0	1	0	1	2	2	2	3	3	2		x	x		1	2	4	2	3	1	1
1326	1326	1	4	3	6	2	3	2	1	1	0	0	0	0	0	0	0	0	0	0	1	0	0	0	0	1	0	0	0	0	1	5	2	2	2	2	3	3					1	2	4	2	5	1	1
1327	1327	1	5	3	4	1	3	2	1	1	0	0	0	0	0	0	0	0	0	0	1	0	0	0	0	1	0	0	0	0	1	5	2	2	2	2	2	1				x	1	1	2	1	5	3	NA
1328	1328	1	5	4	1	2	3	1	NA	1	0	0	0	0	0	0	1	0	0	0	0	1	0	0	0	0	1	0	0	0	0	1	2	1	2	2	2	1	x	x	x	x	1	3	2	3	3	2	2
1329	1329	4	5	2	4	1	3	3	2	0	0	0	1	0	0	0	0	1	1	1	0	0	1	1	1	0	0	1	1	1	0	1	2	2	1	1	1	2		x			1	1	1	1	1	1	1
1330	1330	2	4	2	3	1	3	1	NA	1	0	0	0	0	0	0	0	0	0	0	1	0	0	0	0	1	0	0	0	0	1	5	2	2	2	3	2	4					1	2	1	2	2	1	1
1331	1331	1	4	4	2	2	3	2	2	1	0	0	0	0	0	0	0	0	0	0	1	0	0	0	0	1	0	0	0	0	1	5	2	2	2	2	2	3					2	5	5	5	5	5	5
1332	1332	2	4	3	4	1	3	3	2	1	0	0	1	0	0	0	0	0	1	1	0	0	0	1	1	0	0	0	1	1	0	1	2	NA	NA	1	1	1		x	x		1	2	2	2	1	2	2
1333	1333	1	4	2	4	1	3	1	NA	1	0	0	0	0	0	0	0	0	0	0	1	0	0	0	0	1	0	0	0	0	1	5	2	2	2	2	2	3					1	5	3	5	3	3	3
1334	1334	1	4	2	3	1	3	3	2	1	0	0	0	0	0	0	0	0	0	0	1	0	0	0	0	1	0	0	1	0	0	1	2	2	2	2	2	4					1	2	1	1	5	1	1
1335	1335	3	4	3	7	1	3	3	2	1	0	0	1	0	0	0	0	0	1	1	0	1	0	1	1	0	1	0	1	1	0	1	2	2	2	1	1	1			x	x	1	1	1	1	5	1	1
1336	1336	1	4	2	3	1	3	2	1	1	0	0	1	0	0	0	0	0	1	1	0	0	0	1	1	0	0	0	1	1	0	5	1	2	2	1	1	4					1	1	1	1	5	2	1
1337	1337	1	3	2	3	1	3	3	2	1	0	0	0	0	0	0	1	0	1	0	0	0	0	0	0	1	0	0	0	0	1	1	2	1	2	1	2	1			x	x	1	1	2	1	1	1	1
1338	1338	1	6	2	3	1	2	1	NA	1	0	0	0	0	0	0	0	0	0	0	1	0	0	0	0	1	0	0	1	0	0	3	1	2	2	3	2	4					1	2	2	2	5	2	2
1339	1339	1	5	3	2	2	3	3	1	1	0	0	0	0	0	0	0	0	0	0	1	0	0	1	0	0	0	0	1	0	0	5	1	2	2	2	2	3					1	1	5	5	1	5	1
1340	1340	1	5	2	3	1	3	3	2	0	0	0	0	0	1	0	0	0	0	0	1	0	0	0	0	1	0	0	0	0	1	1	1	2	2	2	2	1	x				1	1	2	1	5	1	1
1341	1341	2	4	2	3	1	3	3	2	1	1	0	1	0	0	0	0	0	1	1	0	0	0	1	1	0	0	0	1	0	0	1	2	2	1	1	1	1		x	x		1	2	1	1	3	3	2
1342	1342	1	4	2	3	1	3	3	2	1	0	0	0	0	0	0	1	0	0	0	0	1	0	0	0	0	1	0	0	0	0	1	1	2	2	2	2	1		x	x		1	3	3	3	5	1	5
1343	1343	4	5	2	3	1	3	3	2	1	1	1	0	0	0	0	0	0	1	1	0	0	0	1	1	0	0	1	1	1	0	1	2	2	1	1	1	1	x	x	x		1	1	1	3	1	1	1
1344	1344	2	5	2	3	1	3	3	2	1	0	0	1	0	0	0	0	0	1	1	0	0	0	1	1	0	0	0	1	1	0	5	2	2	2	1	1	1		x	x		1	1	1	3	2	1	1
1345	1345	3	5	4	3	1	3	2	1	1	1	0	0	0	0	0	0	1	0	0	0	0	1	0	0	0	0	1	0	0	0	5	2	2	1	2	2	3					1	1	1	4	3	1	1
1346	1346	1	4	2	4	1	3	2	1	1	0	0	0	0	0	0	0	0	0	0	1	1	0	0	0	0	0	0	0	0	0	1	2	2	2	2	2	1				x	1	1	1	1	1	1	1
1347	1347	3	5	4	8	2	3	2	2	1	0	0	1	0	0	0	0	0	0	0	1	0	0	0	0	1	0	0	0	0	1	5	2	2	2	2	2	3					1	2	3	3	2	2	2
1348	1348	2	4	3	4	2	3	3	2	1	0	0	0	0	0	0	0	0	0	0	1	0	0	0	0	1	0	0	0	0	1	1	2	2	2	2	2	1		x	x	x	1	1	1	1	1	1	1
1349	1349	2	4	3	8	3	2	3	1	1	0	0	0	0	0	0	0	0	1	0	0	0	0	1	0	0	0	0	1	0	0	1	2	2	2	1	2	1			x	x	1	1	1	2	1	1	1
1350	1350	1	6	2	3	1	2	3	1	1	0	0	0	0	0	0	0	0	0	0	1	0	0	0	0	1	0	0	0	0	1	5	2	2	2	2	2	3					1	1	3	3	1	1	1
1351	1351	1	6	2	3	1	3	1	NA	1	0	0	0	0	0	0	0	0	0	0	1	0	0	0	0	1	0	0	0	0	1	1	2	2	2	2	2	1		x	x		1	1	3	3	1	1	1
1352	1352	2	5	3	1	1	3	2	2	1	0	1	0	0	0	0	0	0	0	0	1	1	0	0	0	0	1	0	0	0	0	1	1	2	2	2	1	1		x	x	x	1	3	3	3	1	2	2
1353	1353	2	5	2	3	1	3	3	2	0	0	1	0	0	1	0	0	0	0	0	1	0	0	1	0	0	0	1	1	0	0	1	2	2	3	1	1	2	x				1	1	2	1	3	1	2
1354	1354	1	5	5	1	2	2	2	1	1	0	0	0	0	0	0	1	0	0	0	0	1	0	1	1	0	1	0	1	1	0	5	2	1	2	3	3	4					1	1	1	1	1	1	1
1355	1355	2	5	3	1	2	2	3	2	1	0	0	0	0	0	0	0	0	0	0	1	0	0	0	0	1	0	0	0	1	0	5	2	2	2	2	2	4					1	1	2	1	2	2	1
1356	1356	2	3	2	3	1	3	2	2	1	0	0	0	0	1	0	0	0	0	0	1	0	0	0	0	1	0	0	0	0	1	5	2	2	2	2	2	3					1	1	3	3	3	1	1
1357	1357	2	4	2	3	1	3	3	2	1	1	1	0	0	0	0	0	0	1	1	0	0	0	1	1	0	0	0	1	1	0	1	2	2	2	1	1	1	x		x	x	1	3	3	1	5	1	1
1359	1359	1	4	2	3	1	3	3	2	1	0	0	0	0	1	0	0	0	1	0	0	0	1	1	1	0	0	1	1	0	0	1	1	2	3	1	1	2			x		1	2	2	5	5	2	2
1360	1360	2	5	2	3	1	3	2	1	1	1	0	1	1	0	0	0	0	0	1	0	0	0	0	1	0	0	0	0	1	0	2	2	2	1	2	1	4					1	3	4	2	2	2	2
1361	1361	3	5	3	1	2	3	3	2	0	0	0	1	0	0	0	0	0	0	1	0	0	0	0	1	0	0	0	0	1	0	1	2	2	2	2	1	4					1	2	5	3	5	2	2
1362	1362	1	4	2	3	1	3	2	1	1	1	0	1	0	0	0	0	1	1	1	0	0	1	1	0	0	0	0	1	0	0	1	2	3	1	3	1	1				x	1	1	2	4	2	1	1
1363	1363	2	5	5	2	1	3	3	1	1	0	0	1	0	1	0	0	0	1	1	0	0	0	1	1	0	0	0	1	1	0	3	1	2	2	1	1	3					1	3	4	3	2	2	2
1364	1364	1	3	2	3	1	3	2	1	0	0	0	1	0	0	0	0	0	1	0	0	0	0	1	0	0	0	0	1	0	0	5	2	2	2	1	1	3					1	2	2	2	1	1	2
1366	1366	4	5	2	3	1	3	2	1	1	0	1	0	0	0	0	0	0	0	0	1	0	0	0	0	1	0	0	0	0	1	4	2	2	2	2	2	1		x	x		1	3	3	5	1	1	1
1367	1367	1	4	3	3	1	3	2	1	1	0	0	1	1	0	0	0	0	1	1	0	0	0	1	1	0	0	0	1	1	0	2	2	2	2	1	1	3					1	2	2	3	2	1	1
1368	1368	2	6	2	8	1	2	3	1	1	0	0	1	0	0	0	0	0	0	0	1	0	0	0	0	1	0	0	0	0	1	2	1	2	2	2	2	3					1	2	3	3	4	1	2
1369	1369	1	4	2	3	1	3	3	2	1	0	1	0	0	0	0	0	1	0	0	0	0	1	0	0	0	0	0	0	0	0	5	2	2	1	2	2	3					1	1	3	3	1	1	1
1370	1370	1	4	3	6	1	3	3	1	1	0	0	0	0	0	0	0	0	0	0	1	1	0	0	0	0	1	0	1	0	0	1	2	3	NA	NA	NA	2	x			x	1	1	1	1	5	1	1
1373	1373	3	5	2	4	3	3	2	1	1	0	0	0	0	0	0	0	0	0	0	1	0	0	0	0	1	0	0	0	0	1	5	1	2	2	2	2	3					1	1	4	3	3	1	1
1374	1374	4	6	4	8	1	1	3	1	1	0	0	1	0	0	0	0	0	1	1	0	0	0	1	1	0	0	0	1	1	0	1	2	2	2	3	2	1	x				1	2	3	3	2	2	2
1375	1375	1	6	4	6	1	3	3	2	1	0	0	1	0	0	0	1	0	1	1	0	1	0	1	1	0	1	0	1	1	0	1	2	2	2	1	1	1			x		1	4	2	3	2	1	1
1376	1376	1	6	2	3	1	3	3	1	1	0	0	0	0	1	0	0	0	0	0	1	0	0	0	0	1	0	0	0	0	1	1	1	2	1	2	2	1		x	x	x	1	1	2	1	1	1	1
1377	1377	2	3	2	3	1	3	3	2	1	0	0	0	0	0	0	0	0	1	1	0	0	0	1	1	0	0	0	1	1	0	5	2	2	3	1	1	1				x	1	1	3	4	3	1	1
1378	1378	1	6	3	2	2	1	2	2	1	0	0	0	0	0	0	0	0	0	0	1	0	0	0	0	1	0	0	0	0	1	1	2	1	NA	NA	NA	1			x	x	1	2	4	4	4	2	2
1379	1379	2	6	3	1	2	3	3	2	1	0	0	1	0	1	0	0	0	1	1	0	0	0	1	1	0	0	0	1	1	0	5	2	2	2	1	1	4					1	1	2	3	3	1	1
1380	1380	2	4	4	6	3	3	3	2	1	0	0	0	0	0	0	0	0	0	0	1	0	0	1	0	0	0	0	1	0	0	1	2	2	2	3	3	1				x	1	2	2	2	2	2	2
1381	1381	1	3	2	6	1	2	3	2	1	0	0	0	0	0	1	0	0	1	0	0	0	0	1	0	0	0	0	1	0	0	1	2	2	2	1	2	1		x	x		1	5	2	5	5	2	2
1382	1382	4	5	2	6	2	3	2	2	1	0	0	1	0	0	0	0	0	1	1	0	0	0	1	1	0	0	0	1	1	0	5	2	2	2	1	1	3					1	2	4	1	2	1	1
1383	1383	1	4	2	3	1	3	2	2	1	0	0	1	0	0	0	0	0	1	1	0	0	0	1	1	0	0	0	1	1	0	1	2	2	2	1	1	1	x		x	x	1	3	2	2	2	2	2
1384	1384	2	6	3	1	2	3	2	1	1	0	0	0	0	0	0	0	0	0	1	0	0	0	0	1	0	0	0	0	1	0	1	2	3	2	2	1	1			x	x	1	2	3	2	5	1	1
1385	1385	2	5	2	3	1	3	2	2	1	0	0	1	0	0	0	0	0	0	1	0	0	0	0	1	0	0	0	0	1	0	3	2	2	2	3	1	4					1	1	2	1	1	1	1
1386	1386	1	4	2	3	1	3	3	2	1	0	0	1	0	0	0	1	0	0	1	0	1	0	1	1	0	0	0	0	0	0	2	2	1	2	2	1	1				x	1	1	1	2	1	1	1
1387	1387	1	4	2	3	1	3	2	1	1	0	0	1	0	0	0	0	0	1	1	0	0	0	1	1	0	0	0	1	1	0	5	2	2	1	1	1	4					1	1	1	2	2	2	2
1388	1388	4	5	2	3	1	2	2	2	1	1	0	1	0	0	0	0	1	1	1	0	0	1	1	1	0	0	1	1	1	0	1	2	2	1	1	1	1				x	1	3	3	4	3	1	1
1389	1389	1	3	2	3	1	3	3	2	1	0	0	1	0	0	0	0	0	1	0	0	0	0	1	0	0	0	0	1	0	0	1	2	3	2	1	3	4					1	5	2	5	5	2	2
1390	1390	1	6	1	7	1	3	1	NA	1	0	0	1	0	0	0	0	0	0	0	1	0	0	1	1	0	0	0	1	1	0	1	1	2	2	2	2	1	x				1	3	4	2	2	4	4
1391	1391	2	4	4	1	1	3	3	2	1	0	0	0	0	0	0	0	0	0	0	1	1	0	0	0	0	1	0	0	0	0	2	1	2	2	2	2	3					1	2	2	2	5	2	2
1392	1392	4	5	2	3	1	3	3	2	1	1	1	0	0	0	0	0	1	0	0	0	0	1	0	1	0	0	1	0	1	0	1	2	2	1	2	3	1	x			x	1	1	1	1	1	1	1
1393	1393	2	6	2	1	2	3	2	2	1	0	0	0	0	0	0	0	0	0	0	1	0	0	0	0	1	0	0	1	0	0	5	2	2	2	2	2	3					1	3	3	3	5	2	2
1394	1394	2	5	2	3	1	2	3	2	1	1	1	1	0	0	0	0	1	0	1	0	0	1	0	1	0	0	1	0	1	0	2	1	2	1	2	1	1			x	x	1	2	4	3	2	3	2
1395	1395	2	4	2	3	1	2	3	2	1	0	1	1	0	0	0	0	0	1	1	0	0	0	1	1	0	0	0	1	1	0	1	2	2	2	1	1	1	x			x	1	1	2	5	1	1	1
1396	1396	2	5	2	4	1	3	1	NA	1	0	0	1	0	0	0	0	0	0	1	0	0	0	0	1	0	0	0	0	1	0	2	2	NA	NA	NA	1	2			x		1	3	4	3	3	3	3
1397	1397	3	3	2	3	1	3	2	2	1	0	0	1	0	0	0	0	0	1	0	0	0	0	1	0	0	0	0	1	0	0	5	2	2	2	1	1	1			x	x	1	1	2	2	2	2	2
1398	1398	2	3	2	3	1	2	3	2	1	1	0	1	0	0	0	1	0	1	1	0	0	0	0	0	1	0	0	0	0	1	5	2	1	1	1	1	1	x	x			1	1	1	2	3	1	1
1399	1399	2	4	2	3	1	2	3	2	1	0	0	1	0	0	0	0	0	0	1	0	0	1	0	1	0	0	0	0	0	1	1	2	2	2	2	1	1			x	x	1	2	1	2	2	1	1
1400	1400	2	4	2	3	1	3	3	2	1	0	0	1	0	0	0	0	0	0	1	0	0	0	0	1	0	0	0	0	0	1	2	2	2	2	2	1	3					1	2	3	2	5	2	2
1401	1401	1	5	2	3	1	2	3	2	1	0	0	1	0	0	0	0	1	0	1	0	0	1	0	1	0	0	1	0	1	0	5	2	2	1	2	1	4					1	1	3	1	1	1	1
1402	1402	1	3	2	3	1	3	3	2	1	0	1	1	0	0	0	0	1	1	1	0	0	1	1	1	0	0	1	1	1	0	1	2	2	1	1	1	1		x	x	x	1	3	4	3	1	1	1
1403	1403	2	5	2	4	1	3	2	1	1	0	0	0	0	0	0	0	0	0	0	1	0	0	0	0	1	0	0	0	0	1	5	2	2	2	2	2	3					1	1	1	1	5	1	1
1404	1404	2	5	2	6	2	3	2	2	1	0	0	0	0	0	0	0	0	0	0	1	0	0	0	0	1	0	0	0	0	1	1	2	2	2	2	2	1	x				1	2	3	4	3	2	2
1405	1405	2	5	2	3	1	3	3	2	1	0	0	1	0	1	0	0	1	1	1	0	0	1	1	1	0	0	1	1	1	0	1	2	2	1	1	1	1	x	x	x		1	3	4	3	5	2	2
1406	1406	3	4	2	3	1	3	1	NA	1	1	0	0	0	0	0	0	1	0	0	0	0	1	0	0	0	0	1	0	0	0	3	2	NA	1	NA	NA	4					1	1	1	NA	1	1	1
1407	1407	2	5	2	3	1	3	2	1	1	1	0	1	0	0	0	0	0	0	0	1	0	0	0	0	1	0	0	0	0	1	1	2	2	2	2	2	1	x				1	3	4	5	5	1	1
1408	1408	1	4	4	8	1	3	3	2	1	0	0	0	0	0	0	1	0	0	0	0	1	0	0	1	0	0	0	0	0	1	2	2	1	2	2	3	1				x	1	2	2	2	2	1	2
1409	1409	1	5	3	3	1	3	3	2	1	0	0	0	0	0	0	0	0	1	1	0	0	0	1	1	0	0	0	1	1	0	5	2	2	2	1	1	4					1	1	1	3	3	1	3
1411	1411	1	4	2	3	1	3	3	2	1	0	0	1	1	0	0	1	1	0	1	0	1	0	0	1	0	1	0	0	1	0	1	1	1	1	1	1	1		x	x		1	1	1	1	1	2	1
1412	1412	2	5	3	2	1	3	3	2	1	0	0	0	0	0	0	1	0	0	0	0	1	0	0	0	0	1	0	0	0	0	1	1	1	NA	NA	NA	1	x		x	x	1	3	2	2	5	1	1
1413	1413	3	5	1	3	1	3	3	2	1	1	1	0	0	0	0	1	0	1	0	0	1	0	1	1	0	1	0	1	1	0	1	2	1	NA	1	1	1		x	x		1	4	4	4	4	1	1
1414	1414	2	6	1	7	2	3	2	2	1	0	0	1	0	0	0	0	0	1	0	0	0	0	1	0	0	0	0	1	0	0	1	2	2	2	1	2	1	x				1	2	4	2	3	2	2
1415	1415	1	5	2	3	1	2	3	2	1	0	1	1	0	0	0	0	1	0	1	0	0	1	0	1	0	0	1	0	1	0	1	2	2	1	2	1	1	x				1	2	2	2	5	2	1
1416	1416	4	4	2	3	1	3	3	2	1	1	0	1	0	0	0	0	0	1	0	0	0	0	1	1	0	0	0	1	0	0	5	2	2	3	1	1	3					1	4	4	2	2	2	2
1417	1417	1	4	2	3	1	3	2	2	1	0	0	1	0	0	0	1	0	1	1	0	1	0	1	1	0	1	0	1	1	0	5	1	1	3	3	1	4					1	3	4	3	3	2	2
1419	1419	3	5	2	3	1	3	3	2	1	0	0	0	0	0	0	0	0	0	1	0	0	0	0	1	0	0	0	0	1	0	1	2	2	2	2	3	1				x	1	2	2	5	5	1	1
1421	1421	4	5	4	1	2	2	3	2	1	0	0	0	0	0	0	0	0	0	0	1	0	0	0	0	1	0	0	1	0	0	1	1	2	2	1	2	1					1	2	4	3	3	1	1
1422	1422	1	3	2	6	2	3	3	1	1	0	0	0	1	0	0	0	0	1	0	0	0	0	1	0	0	0	0	1	0	0	5	2	2	2	1	3	3					1	NA	1	2	2	1	2
1423	1423	2	5	2	3	1	3	3	2	1	1	0	1	0	0	0	0	0	1	1	0	0	0	0	1	0	0	0	0	1	0	5	2	2	2	1	1	NA					NA	1	NA	1	NA	1	NA
1424	1424	1	3	2	3	1	3	1	NA	1	0	0	1	0	0	0	0	0	1	0	0	0	0	0	0	1	0	0	0	0	1	1	2	2	2	1	2	1				x	1	2	2	5	5	1	5
1425	1425	4	6	2	3	1	3	3	2	1	1	0	1	0	0	0	0	0	1	0	0	0	0	1	0	0	0	0	1	0	0	1	2	2	2	1	2	1				x	1	3	4	3	1	1	1
1426	1426	2	5	2	6	2	3	3	2	0	0	0	1	0	0	0	0	1	0	1	0	0	1	0	1	0	0	1	0	1	0	5	1	2	1	2	1	4					1	2	2	2	2	2	2
1427	1427	1	5	2	3	1	2	3	1	1	0	0	0	0	0	0	0	0	0	0	1	0	0	0	0	1	0	0	1	0	0	1	2	2	2	3	3	1	x	x	x	x	1	1	2	2	2	1	1
1428	1428	1	3	2	3	1	3	3	2	1	0	1	1	0	0	0	1	1	1	1	0	0	0	0	0	0	0	0	0	0	0	1	2	1	1	1	1	1				x	1	2	3	3	2	2	2
1429	1429	1	4	2	3	1	3	2	1	1	0	0	1	0	0	0	0	1	1	0	0	0	1	1	0	0	1	1	1	0	0	1	1	3	1	3	2	1			x		1	2	3	3	4	3	2
1430	1430	2	4	2	4	1	3	2	2	1	0	0	1	0	0	0	0	0	1	1	0	0	0	1	1	0	0	0	1	1	0	5	2	2	2	1	1	1					1	2	2	3	3	2	1
1431	1431	3	4	2	3	1	3	3	2	1	0	0	1	0	0	0	0	1	0	1	0	0	1	0	1	0	0	1	0	1	0	2	2	2	1	2	1	1					1	2	3	3	2	2	2
1432	1432	1	5	2	6	1	3	1	NA	1	0	0	0	0	0	0	0	0	0	0	1	0	0	0	0	1	0	0	0	0	1	5	2	2	2	2	2	4					1	1	1	1	1	1	1
1433	1433	1	5	4	7	2	3	3	2	1	0	0	0	0	0	0	0	0	0	0	1	0	0	0	0	1	0	0	0	0	1	5	2	2	2	2	2	1		x			1	1	1	1	2	1	1
1434	1434	3	4	2	3	1	3	3	2	1	0	0	1	0	0	0	0	0	1	1	0	0	0	1	1	0	0	0	0	0	1	5	2	2	2	3	1	1	x	x	x		1	3	2	5	1	1	1
1436	1436	2	5	1	2	1	3	3	2	1	0	0	0	0	0	0	0	0	0	0	1	0	0	0	0	1	0	0	0	0	0	5	1	2	2	2	2	4					1	1	2	2	2	1	1
1437	1437	1	4	2	3	1	2	3	2	1	0	0	0	0	0	0	0	0	0	0	1	0	0	0	0	1	0	0	0	0	1	2	1	2	2	2	2	4					1	4	4	NA	1	1	1
1438	1438	1	7	7	2	2	3	2	1	1	0	0	0	0	0	0	0	0	0	0	1	0	0	0	0	1	0	0	0	0	1	1	2	2	2	2	2	1		x	x		1	1	2	5	1	1	1
1439	1439	1	5	4	5	1	3	1	NA	1	0	0	0	0	0	0	0	0	0	0	1	0	0	0	0	1	0	0	0	0	1	1	2	2	2	3	2	1	x				1	2	2	2	2	1	2
1440	1440	1	5	3	1	2	3	2	2	1	0	0	0	0	0	0	0	0	0	0	1	0	0	0	0	1	1	0	0	0	0	5	2	2	2	2	2	4					1	5	5	1	1	1	1
1441	1441	1	5	1	6	2	1	1	NA	1	0	0	0	0	0	0	0	0	0	0	1	0	0	0	0	1	0	0	0	0	1	4	2	3	2	1	3	1		x	x		1	2	2	1	2	1	1
1442	1442	1	5	2	3	1	3	3	2	1	0	0	0	0	0	0	0	0	0	0	1	0	0	0	0	1	0	0	0	0	1	5	2	2	2	2	2	3					1	2	1	2	1	1	1
1443	1443	2	4	3	2	2	3	3	2	1	0	0	0	0	1	0	0	0	0	1	0	0	0	0	1	0	0	0	0	1	0	5	2	2	2	3	1	1			x		1	1	3	2	2	1	1
1445	1445	1	5	3	1	2	3	3	2	1	0	0	0	0	0	0	0	0	0	0	1	0	0	0	0	1	0	0	0	0	1	5	1	2	2	2	2	3					1	2	3	3	2	2	2
1446	1446	1	5	2	4	1	2	3	2	1	0	0	1	0	0	0	0	0	0	1	0	0	0	0	1	0	0	0	0	1	0	1	2	2	3	2	1	2	x	x	x	x	1	1	2	1	2	1	1
1448	1448	1	4	3	6	1	3	2	1	1	0	0	0	0	0	0	0	0	0	0	1	0	0	0	0	1	0	0	0	0	1	1	2	2	2	2	2	1			x	x	1	2	2	2	2	2	2
1449	1449	1	4	4	2	2	3	2	1	1	0	0	0	0	0	0	0	0	0	0	1	0	0	0	0	1	0	0	0	0	1	5	2	3	2	3	2	4					1	1	1	3	1	1	1
1450	1450	1	4	2	4	1	3	2	2	1	0	0	0	0	0	0	0	0	0	0	1	0	0	0	0	1	0	0	1	0	0	5	2	2	2	3	3	3					1	1	1	1	5	1	1
1451	1451	1	4	4	1	2	3	1	NA	1	0	0	0	0	0	0	0	0	1	0	0	0	0	1	0	0	0	0	0	0	0	2	2	NA	NA	3	NA	1		x	x	x	1	1	2	1	1	1	1
1452	1452	1	4	2	3	1	3	3	2	1	0	0	0	0	0	0	1	0	1	0	0	1	0	1	0	0	1	0	1	0	0	5	2	1	2	1	2	1		x	x		1	1	2	3	1	1	1
1453	1453	1	3	2	4	1	3	1	NA	1	0	0	0	0	0	0	0	0	1	0	0	0	0	1	0	0	0	0	1	0	0	5	2	3	2	1	3	2		x	x		1	2	2	1	2	1	2
1454	1454	1	3	2	3	1	3	2	1	1	0	0	0	0	0	0	0	0	1	1	0	0	0	0	0	1	0	0	0	0	1	1	2	3	3	2	3	1	x	x	x	x	1	2	3	2	2	2	2
1455	1455	1	6	5	2	1	3	1	NA	1	0	0	0	0	0	0	0	1	1	1	0	0	1	1	1	0	0	1	1	1	0	1	1	NA	1	1	1	1			x		1	3	3	3	5	2	2
1456	1456	2	5	5	1	1	3	2	2	1	0	0	0	0	0	0	0	0	0	0	1	0	0	0	0	1	0	0	0	0	1	2	2	2	2	2	2	3					1	2	3	4	1	1	1
1457	1457	4	5	2	4	1	3	3	2	1	0	0	1	1	0	0	0	0	0	1	0	0	0	0	1	0	0	0	0	1	0	1	2	3	2	2	1	1				x	1	3	3	4	3	1	1
1458	1458	3	6	1	3	1	3	1	NA	1	1	0	0	0	0	0	0	0	0	0	1	0	0	0	0	1	0	0	0	0	1	5	2	2	2	2	2	3					1	1	1	1	1	1	1
1459	1459	1	6	5	2	2	3	2	2	1	0	0	0	0	0	0	0	0	0	0	1	0	0	0	0	0	0	0	0	0	1	3	2	2	2	2	2	3					1	1	3	4	1	1	1
1460	1460	2	6	3	2	1	3	3	2	1	0	0	0	0	0	0	0	0	0	0	1	0	0	0	0	1	0	0	0	0	1	2	1	2	2	2	2	3					1	1	1	5	5	1	1
1461	1461	1	5	4	8	1	3	2	2	1	0	0	0	0	0	0	0	0	0	0	1	0	0	0	0	1	0	0	0	0	1	1	2	2	2	2	2	4					1	4	4	4	5	2	2
1462	1462	2	4	2	3	1	3	2	1	0	0	0	1	0	0	0	0	0	1	1	0	0	0	1	1	0	0	0	1	1	0	1	2	2	2	1	1	1				x	1	3	4	4	1	1	1
1464	1464	2	5	4	6	1	3	3	2	1	0	0	0	0	0	0	1	0	1	0	0	0	0	0	0	1	0	0	0	0	1	5	2	3	2	2	1	3					1	4	5	4	3	1	1
1466	1466	3	5	4	3	1	3	2	1	1	1	0	0	0	0	0	0	0	0	0	1	0	0	0	0	1	0	0	0	0	1	5	2	2	2	2	2	3					1	1	1	5	1	1	1
1467	1467	2	5	1	8	2	3	3	2	1	0	0	0	0	0	0	0	0	0	0	1	0	0	0	0	1	0	0	0	0	1	1	2	2	2	2	2	1			x	x	1	2	3	3	3	1	1
1468	1468	1	6	4	1	2	3	3	2	1	0	0	0	0	0	0	0	0	0	0	1	0	0	0	0	1	0	0	0	0	1	1	2	2	2	2	2	1	x				1	1	4	4	4	NA	4
1469	1469	2	6	2	5	2	3	3	2	1	0	0	1	0	0	0	0	0	0	1	0	0	0	0	1	0	0	0	0	1	0	1	2	2	2	2	1	4					1	2	3	3	1	1	1
1471	1471	1	5	3	2	2	3	2	2	1	0	0	0	0	0	0	0	0	0	0	1	0	0	1	0	0	0	0	1	0	0	5	2	2	2	2	2	3					1	2	2	3	1	1	1
1472	1472	2	5	2	3	1	3	1	NA	1	1	0	1	0	0	0	0	1	1	1	0	0	1	1	1	0	0	1	1	1	0	5	2	2	1	1	1	3					1	4	3	3	2	2	2
1473	1473	2	5	3	4	1	3	1	NA	1	0	0	0	0	0	0	0	0	0	0	1	0	0	0	0	1	0	0	0	0	1	1	1	2	2	2	2	1	x			x	1	4	3	4	5	1	1
1474	1474	1	5	5	6	2	3	3	2	1	0	0	0	0	0	0	0	0	0	0	1	0	0	0	0	1	0	0	0	0	1	5	2	2	2	3	3	4					1	3	4	4	4	4	3
1475	1475	1	5	4	7	1	3	2	1	1	0	0	0	0	0	0	0	0	1	0	0	0	0	1	0	0	0	0	0	0	1	1	2	NA	NA	1	NA	2	x	x			1	5	3	2	1	1	1
1476	1476	3	6	3	1	3	3	2	2	1	0	0	0	0	0	0	0	0	0	0	1	0	0	0	0	0	1	0	0	0	0	4	1	3	2	2	2	4					1	2	4	1	2	1	1
1477	1477	1	5	4	7	1	3	3	1	1	0	0	1	0	0	0	0	1	1	1	0	0	1	1	1	0	0	1	1	0	0	1	2	NA	1	1	1	1				x	1	2	3	NA	1	1	1
1478	1478	1	5	2	3	1	2	3	2	1	0	0	0	0	0	0	0	1	0	0	0	0	1	0	1	0	0	1	0	1	0	1	2	2	2	2	2	1			x		1	4	4	4	4	4	4
1479	1479	2	4	2	7	2	3	3	2	1	0	0	0	0	0	0	0	0	0	0	1	0	0	0	0	1	0	0	0	0	1	5	2	2	2	2	3	4					1	2	3	3	2	1	1
1480	1480	3	6	2	3	1	3	3	1	1	1	0	1	0	0	0	0	0	0	1	0	0	1	0	1	0	0	1	0	1	0	5	2	2	1	2	1	4					1	4	4	5	4	1	1
1481	1481	1	4	1	8	NA	3	3	2	1	0	0	0	0	0	0	0	0	1	0	0	0	0	1	0	0	0	0	1	0	0	5	1	2	2	1	2	3					1	3	3	3	3	2	2
1482	1482	1	4	4	1	1	3	3	1	1	0	0	0	0	0	0	0	0	1	0	0	0	0	1	0	0	0	0	0	0	0	1	1	2	2	1	2	1			x		1	1	4	5	2	1	1
1483	1483	3	5	2	5	2	3	1	NA	1	0	0	1	0	0	0	0	1	1	1	0	0	1	1	1	0	1	1	1	1	0	1	NA	3	1	1	1	1	x			x	1	2	3	2	1	1	1
1484	1484	1	5	4	1	1	2	2	2	1	0	0	0	0	0	0	0	0	0	0	1	0	0	0	0	1	0	0	0	0	1	2	2	2	2	2	2	3					1	1	4	4	3	1	1
1485	1485	2	4	2	4	1	3	3	1	1	0	0	1	0	0	0	0	0	1	0	0	0	0	1	0	0	0	0	1	0	0	1	2	NA	NA	1	NA	1				x	1	1	3	4	1	1	1
1486	1486	2	5	2	3	1	3	2	1	1	0	0	0	0	0	0	1	0	0	0	0	1	1	0	0	0	1	1	1	0	0	5	1	3	3	2	2	3					1	1	2	5	1	1	1
1487	1487	4	3	2	3	1	3	2	2	1	0	0	1	0	1	0	0	0	1	1	0	0	0	1	1	0	0	0	1	1	0	1	2	2	1	1	1	1	x				1	3	4	3	2	2	2
1489	1489	3	5	2	3	1	2	3	2	1	0	0	1	0	0	1	0	0	1	1	0	0	0	0	1	0	0	0	1	1	0	2	2	NA	NA	1	1	4					1	3	3	3	3	3	3
1490	1490	2	5	5	3	1	2	3	1	1	0	0	1	0	0	0	0	1	1	1	0	0	1	1	1	0	0	1	1	1	0	1	1	2	1	1	1	1	x			x	1	2	3	2	2	2	2
1491	1491	2	4	2	4	1	3	1	NA	1	0	0	0	0	0	0	0	0	1	1	0	0	0	1	1	0	0	0	1	1	0	5	2	NA	NA	1	1	3					1	4	4	4	4	2	2
1492	1492	1	5	5	2	2	3	2	2	1	0	0	0	0	0	0	0	0	0	0	1	0	0	0	0	1	0	0	0	0	1	5	2	2	2	1	1	4					1	3	3	4	2	2	2
1493	1493	2	4	2	3	1	3	1	NA	1	0	0	0	0	0	0	0	0	0	0	1	0	0	0	0	1	0	0	0	0	1	5	2	2	2	2	2	3					1	5	2	3	3	2	2
1496	1496	2	4	2	3	1	2	3	2	1	1	0	0	0	0	0	0	1	1	0	0	0	1	1	0	0	0	1	1	0	0	1	2	2	1	3	3	1			x		1	2	4	2	2	3	2
1497	1497	2	5	2	3	1	3	2	2	1	0	0	0	0	0	0	0	0	0	0	1	0	0	0	1	0	0	0	0	1	0	5	2	NA	NA	NA	3	3					1	4	4	4	4	2	2
1498	1498	1	4	2	3	1	3	1	NA	1	0	0	0	0	0	0	0	0	1	0	0	0	0	1	0	0	0	0	1	0	0	5	2	2	2	1	2	1		x	x		1	2	2	3	2	2	1
1499	1499	1	3	2	3	1	3	1	NA	1	0	0	0	0	0	0	0	0	1	0	0	0	0	1	0	0	0	0	1	0	0	5	2	2	2	2	2	1			x		1	1	3	3	1	1	1
1501	1501	2	4	3	1	2	3	3	2	1	0	0	0	0	0	0	0	0	1	0	0	0	0	0	0	1	0	0	0	0	1	1	2	2	2	1	1	1	x				1	1	3	3	2	1	2
1502	1502	2	4	4	1	3	3	2	1	1	0	0	0	0	0	0	0	0	0	1	0	0	0	0	0	0	0	0	0	0	0	1	1	NA	NA	NA	1	3					1	2	2	4	2	2	2
1503	1503	1	3	2	4	1	2	2	1	1	0	0	1	1	0	0	0	0	0	0	1	0	0	0	0	1	0	0	0	0	1	5	2	2	2	2	2	3					1	1	3	2	1	1	NA
1504	1504	1	4	2	1	2	3	1	NA	1	0	0	0	0	0	0	0	0	0	0	1	0	0	0	0	1	0	0	0	0	1	5	2	3	2	3	3	4					1	3	4	4	5	2	2
1505	1505	1	4	2	3	1	3	1	NA	1	0	0	0	0	0	0	0	0	0	0	1	0	0	1	0	0	0	0	1	0	0	1	2	2	3	3	2	1			x	x	1	3	5	5	2	2	2
1506	1506	1	4	3	3	1	3	3	2	1	1	0	0	1	0	0	0	0	0	0	1	0	0	0	0	1	0	0	0	0	1	1	2	2	1	3	3	1		x	x		1	2	3	2	3	2	1
1507	1507	1	4	4	3	1	3	1	NA	1	0	0	0	0	0	0	0	0	0	0	1	0	0	0	0	1	0	1	0	0	0	4	2	2	2	2	2	1		x	x		1	2	3	3	5	5	5
1508	1508	4	3	2	8	1	3	3	2	1	0	0	1	0	0	0	1	0	1	1	0	0	0	0	0	1	0	0	0	0	1	5	2	2	2	1	1	4					1	3	4	4	1	1	1
1509	1509	3	5	2	3	1	3	3	2	1	0	0	1	0	0	0	0	0	1	0	0	0	0	1	0	0	1	0	1	0	0	1	2	2	2	1	2	4					1	3	1	3	1	1	1
1510	1510	2	4	3	4	1	3	1	NA	1	0	0	0	0	0	0	0	0	0	0	1	0	0	0	0	1	0	0	0	0	1	5	2	2	2	2	2	3					1	1	NA	NA	NA	1	1
1511	1511	1	5	2	4	1	2	3	2	1	0	0	1	0	0	0	0	0	0	0	1	0	0	0	1	0	0	0	0	1	0	2	1	2	2	2	2	3					1	1	2	1	1	1	1
1512	1512	2	6	3	1	3	3	3	1	1	0	0	1	0	0	0	1	0	0	1	0	1	0	0	1	0	1	0	0	1	0	1	1	1	2	2	1	1		x	x	x	1	3	4	4	1	1	1
1513	1513	1	6	4	1	2	3	1	NA	1	0	0	0	0	0	0	0	0	0	0	1	0	0	0	0	1	0	0	0	0	1	3	2	2	2	2	2	1		x	x	x	1	2	3	1	1	1	1
1514	1514	2	4	3	7	1	3	1	NA	1	0	0	1	0	0	0	1	0	0	1	0	1	0	0	1	0	1	0	0	1	0	1	2	1	2	2	1	1		x	x	x	1	3	4	2	1	1	1
1515	1515	2	4	2	3	1	2	3	2	1	0	0	0	1	0	0	0	0	0	0	1	0	0	0	0	1	0	0	0	0	1	1	2	2	2	2	2	1				x	1	1	4	4	1	1	1
1516	1516	1	4	2	6	1	3	3	2	1	0	0	1	0	0	0	0	0	0	0	1	0	0	0	0	1	0	0	0	0	1	5	2	2	2	2	2	4					1	1	1	3	1	1	2
1517	1517	4	5	2	NA	1	3	2	2	1	1	0	0	0	0	0	0	1	0	0	0	0	1	0	0	0	0	1	0	0	0	2	2	2	1	2	2	1				x	1	1	1	2	1	1	1
1518	1518	2	5	4	7	1	3	2	2	1	0	0	1	0	0	0	1	0	0	1	0	1	0	0	1	0	1	0	0	1	0	1	2	1	2	2	1	1				x	1	2	3	2	2	1	2
1519	1519	2	5	3	6	2	2	3	2	1	0	0	1	0	0	0	0	0	0	0	1	0	0	0	0	1	0	0	1	0	0	1	2	2	3	3	3	1	x				1	4	4	4	5	1	1
1520	1520	1	3	2	3	1	3	3	2	1	1	0	1	0	0	0	0	1	1	1	0	0	0	0	0	1	0	0	0	0	1	5	2	2	1	1	1	1		x	x		1	1	1	1	1	1	1
1521	1521	1	6	4	1	2	3	1	NA	1	0	0	0	0	0	0	0	0	0	0	1	0	0	0	0	1	1	0	0	0	0	5	2	2	2	2	2	3					1	2	3	2	3	2	2
1522	1522	3	4	2	3	1	3	1	NA	1	1	0	0	0	0	0	0	1	0	0	0	0	1	0	0	0	0	1	1	0	0	1	2	2	1	2	2	1			x		1	2	4	3	3	2	1
1523	1523	1	6	2	3	1	3	2	2	1	0	0	0	0	0	0	0	0	0	0	1	0	0	0	0	1	0	0	0	0	1	1	2	2	2	2	2	2	x				1	1	1	2	3	1	1
1524	1524	4	6	4	1	1	1	1	NA	1	0	0	0	0	0	0	0	0	0	0	1	0	0	0	0	1	0	0	0	0	1	1	2	2	2	2	2	1			x	x	1	3	3	4	2	2	2
1525	1525	2	5	3	3	1	3	1	NA	1	1	0	0	0	0	0	0	1	0	0	0	0	1	0	0	0	0	1	0	1	0	5	2	2	1	2	2	NA					NA	4	2	4	4	1	1
1526	1526	2	6	3	1	2	3	1	NA	1	0	0	0	0	0	0	0	0	0	0	1	0	0	0	0	1	0	0	1	0	0	1	2	2	2	2	2	1			x	x	1	3	2	2	5	1	2
1528	1528	2	3	2	3	1	3	2	2	1	0	0	0	0	1	0	1	0	1	1	0	0	0	0	0	1	0	0	0	0	1	5	2	1	2	1	1	4					1	4	4	4	5	4	4
1529	1529	3	4	2	3	1	3	2	1	1	1	0	1	0	0	0	0	1	1	1	0	0	1	1	1	0	0	1	1	1	0	1	2	2	1	1	1	2			x	x	1	3	4	5	1	1	1
1530	1530	1	4	2	3	1	3	2	1	1	1	0	1	0	0	0	0	0	1	0	0	0	1	1	0	0	0	1	1	0	0	2	2	2	3	1	3	4					1	3	3	2	1	2	2
1531	1531	2	5	2	3	1	3	2	2	1	0	0	1	0	0	0	0	1	0	1	0	0	1	0	1	0	0	1	0	1	0	1	2	2	1	2	1	1	x			x	1	2	2	3	2	2	2
1532	1532	4	5	1	3	1	3	3	2	1	1	0	1	0	0	0	0	0	0	1	0	0	0	1	1	0	0	0	1	1	0	3	2	2	3	3	1	1	x				1	2	2	4	2	1	1
1533	1533	1	4	2	3	1	3	3	2	1	0	0	1	1	0	1	0	1	1	1	0	0	1	1	1	0	0	1	1	1	0	1	2	2	1	2	1	1		x			1	1	1	4	3	1	1
1535	1535	2	4	2	3	1	3	3	2	1	0	0	1	0	0	0	0	0	0	1	0	0	0	1	1	0	0	0	1	1	0	1	2	2	2	2	1	1	x	x	x	x	1	2	3	4	5	1	1
1536	1536	1	4	3	1	2	1	1	NA	1	0	0	0	0	0	0	1	0	1	0	0	0	0	1	0	0	0	0	0	0	1	2	2	3	2	1	3	4					1	5	1	2	2	1	1
1537	1537	3	3	2	4	1	3	3	2	1	1	0	0	0	0	0	1	0	0	0	0	1	0	0	0	0	1	0	0	0	0	5	2	3	2	3	3	4					1	5	2	3	5	2	2
1539	1539	1	4	2	3	1	3	3	2	1	1	0	1	1	0	0	0	0	1	0	0	1	1	1	0	0	1	1	1	0	0	5	2	2	3	1	2	4					1	1	1	1	1	1	1
1540	1540	3	5	2	4	2	3	2	1	1	0	0	0	0	0	0	0	0	1	0	0	0	0	1	0	0	0	0	1	0	0	4	2	2	2	1	2	1	x				1	1	2	1	5	1	1
1541	1541	1	6	4	2	2	3	1	NA	1	0	0	0	0	0	0	0	0	1	0	0	0	0	1	1	0	0	0	1	1	0	2	1	3	2	1	2	3					1	2	4	2	2	2	2
1542	1542	1	5	2	3	1	1	1	NA	1	1	0	1	0	0	0	0	0	1	0	0	0	0	1	0	0	0	0	1	0	0	5	2	2	2	1	NA	1	x	x	x		1	3	2	3	3	1	1
1543	1543	1	5	2	3	1	3	2	1	1	0	0	0	0	0	0	0	0	0	0	1	0	1	0	0	0	1	1	0	1	0	4	2	2	2	3	3	1	x			x	1	3	3	1	1	1	1
1545	1545	2	6	3	1	2	3	2	1	1	0	0	0	0	0	0	0	0	0	0	1	0	0	0	0	1	0	0	0	0	1	3	2	2	2	2	2	1				x	1	4	4	4	4	1	1
1546	1546	1	4	2	1	2	3	2	1	1	0	0	0	0	0	0	0	0	0	0	1	0	0	0	0	1	0	0	0	0	1	5	1	2	2	2	2	3					1	2	2	3	2	1	1
1547	1547	1	4	2	3	1	3	2	2	1	1	0	1	0	1	0	0	1	0	1	0	0	1	1	1	0	0	0	0	0	1	5	2	2	3	2	1	4					1	2	2	2	2	1	1
1548	1548	1	5	2	3	1	3	2	2	1	0	0	0	0	0	0	0	0	0	0	1	0	0	0	0	1	0	0	0	0	1	3	2	2	2	2	2	3					1	2	2	2	2	2	2
1549	1549	1	5	4	2	2	3	3	2	1	0	0	0	0	0	0	0	0	0	0	1	0	0	0	0	1	0	0	0	0	1	5	2	NA	NA	3	3	2			x		1	3	3	4	2	2	2
1550	1550	1	4	2	3	1	3	3	2	1	0	0	0	0	0	0	0	0	1	1	0	1	0	1	1	0	0	0	0	0	0	1	2	3	2	2	3	1					1	1	2	2	2	1	1
1551	1551	2	5	2	3	1	3	2	1	1	0	0	1	0	0	0	0	0	0	1	0	0	0	0	1	0	0	0	0	1	0	1	2	2	2	2	1	1				x	1	2	4	2	3	2	2
1552	1552	1	3	2	3	1	3	1	NA	1	0	0	0	0	0	0	0	0	1	0	0	0	0	0	0	1	0	0	0	0	1	1	2	2	2	1	2	1		x	x		1	4	4	4	1	1	1
1553	1553	2	4	2	3	1	3	1	NA	1	0	0	1	0	0	0	0	0	0	1	0	0	0	0	1	0	0	0	0	1	0	1	1	NA	NA	1	1	1	x			x	1	3	3	2	2	1	1
1554	1554	1	5	5	2	3	3	2	2	1	0	0	0	0	0	0	0	0	0	0	1	0	0	0	0	1	0	0	1	0	0	5	1	2	2	2	2	3					1	2	4	3	2	1	1
1555	1555	3	4	2	3	1	3	2	1	1	0	0	1	0	0	0	0	1	1	1	0	0	1	1	1	0	0	1	1	1	0	1	2	2	3	1	1	1	x			x	1	1	4	1	1	1	1
1556	1556	1	2	2	3	1	3	2	1	1	0	0	0	0	0	1	0	0	1	0	0	0	0	0	0	1	0	0	0	0	1	5	2	3	2	1	3	4					1	1	1	3	1	1	1
1557	1557	2	3	2	4	1	3	3	1	1	0	0	0	0	0	0	0	0	0	0	1	0	0	0	0	1	0	0	0	0	1	5	2	2	2	3	3	1				x	1	1	1	1	1	1	1
1558	1558	1	4	2	3	1	3	1	NA	1	0	0	0	0	0	0	1	0	1	1	0	1	0	1	1	0	0	0	0	0	1	1	2	3	2	1	1	1				x	1	2	1	2	2	1	2
1559	1559	1	3	2	3	1	3	1	NA	1	0	0	0	0	1	0	0	0	1	1	0	0	0	1	1	0	0	0	1	1	0	5	2	2	2	1	1	1		x	x		1	3	3	3	1	1	1
1560	1560	1	4	2	7	1	3	1	NA	1	0	0	0	0	0	0	0	0	0	0	1	0	0	0	0	1	0	0	0	0	1	2	1	2	2	2	2	3					1	4	4	1	3	NA	1
1561	1561	1	4	3	7	2	3	2	2	1	0	0	0	0	0	0	0	0	0	0	1	0	0	0	0	1	0	0	0	0	1	5	2	2	2	2	2	3					1	2	3	3	4	1	2
1562	1562	4	6	2	3	1	3	1	NA	1	1	0	0	0	0	0	0	0	0	0	1	0	0	0	0	1	0	0	0	0	1	5	1	3	NA	NA	NA	3					1	2	4	5	1	1	1
1563	1563	1	4	2	3	1	3	2	1	1	0	0	0	0	0	0	0	0	1	0	0	0	0	1	0	0	0	0	1	0	0	1	2	2	3	1	1	4					1	1	2	1	1	1	1
1564	1564	3	3	2	3	1	3	1	NA	1	1	0	0	0	0	0	0	1	1	0	0	0	0	0	0	0	0	0	0	0	0	1	2	2	1	1	3	1		x	x		1	5	1	3	5	1	2
1565	1565	1	4	3	1	2	1	2	1	1	0	0	0	0	0	0	0	0	1	0	0	0	0	1	0	0	0	0	0	0	1	2	2	2	2	1	3	4					1	4	4	4	2	2	2
1566	1566	2	5	3	4	1	3	1	NA	1	0	0	0	0	0	0	0	0	0	0	1	0	0	0	0	1	0	0	0	0	1	5	2	2	2	2	2	NA					NA	3	4	4	4	2	3
1567	1567	1	6	5	1	2	3	1	NA	1	0	0	0	0	0	0	0	0	1	1	0	0	0	1	1	0	0	0	1	1	0	5	1	2	2	1	1	3					1	1	1	1	1	1	1
1568	1568	2	3	2	3	1	3	3	2	1	1	0	1	1	0	0	0	1	0	1	0	0	1	0	1	0	0	1	0	1	0	5	2	NA	1	NA	1	1		x			1	2	3	4	2	1	1
1569	1569	1	4	3	1	2	3	3	1	1	0	0	1	0	0	0	0	0	1	0	0	0	0	1	0	0	0	0	1	0	0	5	2	2	2	3	2	3					1	4	4	4	1	1	1
1571	1571	4	5	2	3	1	3	3	2	1	0	0	1	0	0	0	0	0	1	1	0	0	0	1	1	0	0	1	1	1	0	1	2	NA	1	1	1	1	x	x	x		1	1	2	5	2	1	1
1572	1572	1	3	2	3	1	3	3	2	1	1	0	0	0	0	0	0	1	1	0	0	0	0	0	0	0	0	0	0	0	0	1	2	NA	1	1	NA	2			x		1	2	2	2	NA	2	2
1573	1573	1	6	5	2	1	1	1	NA	1	0	0	0	0	0	0	0	0	0	0	1	0	0	0	0	1	0	0	0	0	1	NA	1	2	2	2	2	3					1	2	2	2	2	2	2
1574	1574	1	4	3	3	1	3	1	NA	1	0	0	0	0	0	0	0	0	0	0	1	0	0	0	0	1	0	0	0	0	1	5	2	2	2	2	2	3					1	1	3	1	1	1	1
1575	1575	1	4	3	1	2	3	3	2	1	0	0	0	0	0	0	0	0	1	0	0	0	0	1	0	0	0	0	1	0	0	1	2	2	2	1	2	1				x	1	1	4	1	5	1	1
1576	1576	1	3	2	3	1	3	2	1	1	0	0	1	0	0	0	1	0	1	1	0	1	0	1	1	0	1	0	1	1	0	5	2	2	3	1	1	4					1	4	3	3	1	1	1
1577	1577	2	5	3	2	2	3	2	1	1	0	0	0	0	0	0	0	0	1	0	0	0	0	1	0	0	0	0	1	0	0	1	2	2	2	1	2	1				x	1	3	1	2	5	1	1
1578	1578	2	5	2	3	1	3	1	NA	1	0	0	1	0	0	0	0	0	1	1	0	0	0	1	1	0	0	0	1	1	0	1	2	2	2	1	1	1		x	x		1	1	1	1	3	1	1
1579	1579	2	4	2	4	2	3	3	2	1	0	0	1	0	0	0	0	0	0	0	1	0	0	1	0	0	0	0	1	0	0	1	2	2	2	3	1	1		x	x		1	2	2	1	3	1	1
1580	1580	1	6	2	4	1	3	3	2	1	0	0	0	0	0	0	0	0	0	0	1	0	0	0	0	1	0	0	0	0	1	5	2	2	2	2	2	3					1	1	3	3	2	2	2
1581	1581	1	5	3	6	1	2	3	2	1	0	0	0	0	0	0	0	0	0	0	1	0	0	0	0	1	0	0	0	0	1	5	2	3	2	2	2	3					1	2	3	3	3	3	2
1582	1582	2	5	2	3	1	3	3	2	1	0	0	1	1	0	0	0	0	0	1	0	0	0	0	1	0	0	0	0	1	0	1	1	2	2	3	1	2	x			x	1	2	3	2	2	2	2
1583	1583	3	4	3	3	1	3	2	2	1	1	0	1	1	0	0	0	1	1	1	0	0	1	1	1	0	0	1	1	1	0	1	2	NA	NA	NA	1	1			x	x	1	2	4	1	2	1	1
1584	1584	1	6	2	3	1	3	1	NA	1	0	0	0	0	0	0	0	0	0	0	1	0	0	0	0	0	0	0	0	0	1	1	1	2	2	2	2	1				x	1	3	3	4	1	1	1
1585	1585	2	4	4	1	2	3	2	1	1	0	0	0	0	0	0	0	0	1	0	0	0	0	1	0	0	0	0	1	0	0	2	1	3	2	1	3	1		x	x		1	1	1	1	1	1	1
1586	1586	4	NA	NA	8	1	3	2	2	1	1	0	0	0	0	0	0	1	1	1	0	0	1	1	1	0	0	1	1	1	0	5	2	2	1	1	1	3					1	1	3	3	1	1	1
1587	1587	1	5	2	3	1	3	1	NA	1	0	0	0	0	0	0	0	0	0	0	1	0	1	0	0	0	0	1	1	0	0	5	2	2	3	2	2	1	x				1	4	4	4	4	4	4
1588	1588	2	4	2	3	1	3	2	1	1	0	0	1	0	0	0	0	0	0	0	1	0	0	0	0	1	0	0	0	0	1	2	2	2	2	2	2	1			x		1	1	1	1	1	1	1
1589	1589	2	4	2	3	1	3	2	1	1	0	0	0	0	0	0	1	0	1	0	0	1	0	1	0	0	1	0	1	0	0	1	2	1	2	1	2	1				x	1	1	2	1	1	1	1
1590	1590	2	5	4	3	1	3	1	NA	1	0	0	0	0	0	0	0	0	0	0	1	0	0	0	0	1	0	0	0	0	1	5	2	2	2	2	2	3					1	1	2	5	1	1	1
1591	1591	4	4	2	3	1	3	2	NA	1	1	0	0	0	0	0	0	0	0	0	1	0	0	0	0	1	0	0	0	0	1	5	2	2	2	2	2	NA					NA	3	3	4	4	1	1
1592	1592	2	4	2	3	1	3	3	2	1	0	0	1	0	0	0	0	1	1	1	0	0	1	1	1	0	0	1	1	1	0	2	2	NA	1	1	1	1				x	1	3	3	3	1	1	2
1594	1594	1	2	2	3	1	3	3	2	1	0	0	0	0	0	0	0	0	0	0	1	0	0	0	0	1	0	0	0	0	0	5	2	2	1	2	2	3					1	1	2	4	1	1	1
1595	1595	1	5	2	4	1	3	3	1	1	0	0	0	0	0	0	0	0	0	0	1	0	0	0	0	1	0	0	0	0	1	2	2	2	2	2	2	1			x		1	2	3	3	3	1	1
1596	1596	1	5	2	3	1	3	2	1	1	0	0	0	0	0	0	0	1	1	0	0	0	1	1	0	0	0	1	1	0	0	1	2	NA	1	1	NA	1	x				1	1	2	1	5	1	1
1597	1597	2	6	2	7	2	3	2	2	1	0	0	0	0	0	0	0	0	1	0	0	0	0	1	0	0	0	0	1	1	0	1	1	2	2	3	2	3					1	3	4	2	3	3	3
1598	1598	1	3	2	3	1	3	2	1	1	0	0	0	0	0	0	0	1	1	0	0	0	1	1	0	0	0	1	1	0	0	1	2	2	1	3	3	4					1	4	2	2	3	2	2
1599	1599	1	6	2	7	2	3	3	1	1	0	0	0	0	0	0	1	0	0	0	0	1	0	0	0	0	1	0	0	0	0	5	1	3	2	2	2	3					1	1	1	3	5	1	5
1600	1600	2	4	2	3	1	1	1	NA	1	0	0	0	0	0	0	0	0	0	0	1	0	0	1	0	0	0	0	0	0	1	1	2	2	2	2	2	1			x		1	1	2	1	2	2	1
1601	1601	1	3	2	3	1	3	3	2	1	0	0	1	0	0	1	0	0	1	0	0	0	0	1	0	0	0	0	1	0	0	5	2	2	2	1	1	1		x	x		1	2	1	2	2	1	1
1602	1602	1	4	2	4	1	1	2	2	1	0	0	0	0	0	0	0	0	0	0	1	0	0	0	0	1	0	0	0	0	1	5	2	2	2	2	2	4					1	5	2	2	5	2	2
1603	1603	1	4	2	3	1	3	2	1	1	0	0	0	0	0	0	0	0	0	0	1	0	0	0	0	1	0	0	0	0	1	1	2	2	2	2	2	1	x				1	5	1	5	5	2	2
1604	1604	1	4	3	1	2	3	3	2	1	0	0	0	0	0	0	0	0	0	0	1	0	0	0	0	1	0	0	0	0	1	2	2	3	2	2	2	4					1	2	2	2	2	1	2
1605	1605	1	7	7	2	2	1	1	NA	1	0	0	0	0	0	0	0	0	0	0	1	0	0	0	0	1	0	0	0	0	1	5	1	2	2	2	2	3					1	1	2	3	3	1	1
1606	1606	1	3	2	3	1	3	2	2	1	0	0	0	0	0	0	0	0	1	0	0	0	0	1	0	0	0	0	1	0	0	5	2	2	2	1	3	4					1	2	2	5	5	1	1
1607	1607	1	5	2	4	1	3	1	NA	1	0	0	0	0	0	0	0	0	0	0	1	0	0	0	0	1	0	0	0	0	1	5	2	2	2	2	2	1	x				1	5	5	5	5	2	5
1608	1608	1	3	2	1	2	3	3	2	1	0	0	0	0	0	0	0	0	0	0	1	0	0	0	0	1	0	0	0	0	1	1	2	2	2	3	2	1		x	x		1	2	3	3	5	5	3
1609	1609	1	4	2	6	1	3	2	1	1	0	0	0	0	0	0	0	0	0	0	1	0	0	1	0	0	0	0	1	0	0	1	1	2	2	3	2	1			x	x	1	1	2	3	2	1	1
1610	1610	1	5	1	4	1	3	1	NA	1	0	0	0	0	0	0	0	0	0	0	1	0	0	0	0	1	0	0	0	0	1	4	2	2	2	2	2	3					1	2	1	2	2	1	1
1611	1611	1	6	2	3	1	3	2	2	1	0	1	0	0	0	0	0	0	0	0	1	0	0	0	0	1	0	0	0	0	1	5	2	2	2	2	2	3					1	1	2	3	1	1	3
1613	1613	1	6	5	2	2	2	3	1	1	0	0	0	0	0	0	0	0	0	0	1	0	0	0	0	1	0	0	0	0	1	2	2	2	2	2	2	1			x		1	2	3	2	2	2	1
1614	1614	1	4	2	3	1	3	3	1	1	0	0	0	0	0	0	1	0	0	0	0	1	0	1	0	0	1	0	1	0	0	2	2	1	2	2	2	1				x	1	1	1	1	5	1	1
1615	1615	1	5	2	3	1	3	2	1	1	0	0	0	0	0	0	0	0	0	0	1	0	0	0	0	1	0	0	0	0	1	4	2	2	2	2	2	1			x	x	1	2	2	5	5	2	2
1616	1616	1	4	2	4	1	3	1	NA	1	0	0	0	0	0	0	0	0	0	0	1	0	0	0	0	1	0	0	0	0	1	1	2	2	2	2	2	1		x	x		1	5	2	5	2	2	2
1617	1617	1	4	3	8	2	3	3	2	1	0	0	0	0	0	0	0	0	0	0	1	0	0	1	0	0	1	0	1	0	1	1	2	2	2	3	3	1					1	1	3	3	1	3	1
1618	1618	1	5	3	7	1	3	1	NA	1	0	0	0	0	0	0	0	0	0	0	1	0	0	1	0	0	0	0	1	0	0	5	2	2	2	3	2	1				x	1	1	1	3	3	1	1
1619	1619	1	5	4	2	2	3	1	NA	1	0	0	0	0	0	0	0	0	0	0	1	0	0	1	0	0	0	0	1	0	0	3	2	2	2	2	2	1		x	x		1	4	3	3	4	3	3
1620	1620	1	5	2	4	1	3	2	2	1	0	0	0	0	0	0	0	0	0	0	1	0	0	0	0	1	0	0	0	0	1	5	2	2	2	2	2	3					1	2	2	3	3	2	2
1621	1621	1	5	4	1	2	3	3	2	1	0	0	0	0	0	0	0	0	0	0	1	0	0	0	0	1	0	0	0	0	1	5	2	2	2	2	2	3					1	5	3	3	5	1	1
1622	1622	3	6	4	5	2	2	3	2	1	0	0	0	0	0	0	0	0	0	0	1	0	0	0	0	1	0	0	0	0	1	5	2	2	2	2	2	3					1	2	3	2	5	2	2
1623	1623	1	4	2	4	2	3	1	NA	1	0	0	0	0	0	0	0	0	0	0	1	0	0	0	0	1	0	0	0	0	1	5	2	3	2	2	2	4					1	3	2	3	2	2	2
1624	1624	2	5	4	1	2	3	2	1	1	0	0	0	0	0	0	0	0	0	0	1	0	0	0	0	1	0	0	0	0	1	5	2	2	2	2	2	3					1	1	4	3	1	1	1
1626	1626	1	3	2	4	2	3	2	2	1	0	0	1	0	0	0	1	0	1	1	0	1	0	1	1	0	1	0	1	1	0	1	2	2	2	1	1	1					1	5	2	2	NA	2	5
1627	1627	2	5	2	6	2	3	3	2	1	0	0	1	0	0	0	0	0	0	1	0	0	0	0	1	0	0	0	0	1	0	5	2	2	2	2	1	3					1	2	2	3	2	2	2
1628	1628	1	4	2	3	1	3	2	2	1	0	0	1	0	0	0	1	0	0	0	0	1	0	1	1	0	1	0	1	1	0	1	2	1	2	3	3	1		x	x	x	1	4	4	3	4	4	4
1629	1629	1	4	2	4	2	3	3	2	1	0	0	0	0	0	0	1	0	0	0	0	1	0	0	0	0	0	0	0	0	0	5	2	2	2	2	2	3					1	5	2	3	2	3	3
1630	1630	1	5	2	7	2	3	2	1	1	0	0	0	0	0	0	0	0	0	0	1	0	0	0	0	1	0	0	0	0	1	1	2	2	2	2	2	1	x			x	1	3	4	3	1	1	1
1631	1631	2	3	3	1	2	3	NA	NA	1	0	0	1	0	0	0	1	0	0	0	0	0	0	0	0	1	0	0	0	0	1	1	2	2	2	1	2	3					1	1	3	2	2	2	1
1632	1632	3	5	4	1	1	3	3	1	1	0	0	1	0	0	0	0	0	0	1	0	0	0	0	1	0	0	0	0	0	0	3	2	2	2	3	1	4					1	1	3	1	1	1	1
1633	1633	1	4	2	4	1	3	1	NA	1	0	0	0	0	0	0	0	0	0	0	1	0	0	0	0	1	0	0	0	0	1	1	2	2	2	2	2	1				x	1	1	1	2	1	1	1
1634	1634	1	6	4	8	2	3	2	2	1	0	0	0	0	0	0	0	0	1	1	0	0	0	1	1	0	0	0	1	1	0	5	1	NA	NA	1	1	3					1	2	3	2	5	1	1
1635	1635	1	6	2	3	1	1	1	NA	1	0	0	0	0	0	0	1	0	0	0	0	1	0	0	0	0	1	0	0	0	0	5	1	1	2	2	2	3					1	1	1	3	3	1	1
1637	1637	2	5	2	4	2	3	1	NA	1	0	0	0	0	0	0	0	0	0	0	1	0	0	0	0	1	0	0	0	0	1	5	2	2	2	3	3	3					1	2	2	2	2	2	1
1638	1638	1	4	3	6	1	1	2	1	1	0	0	0	0	0	0	0	0	1	0	0	0	0	1	0	0	0	0	1	0	0	5	2	3	2	3	3	4					1	5	2	2	2	1	1
1639	1639	1	6	2	3	1	3	1	NA	1	0	0	0	0	0	0	1	0	0	0	0	1	0	0	0	0	1	0	0	0	0	1	2	2	2	2	2	1		x	x		1	1	1	1	1	1	1
1640	1640	1	5	4	1	1	1	1	NA	1	0	0	0	0	0	0	1	0	0	0	0	1	0	0	0	0	1	0	1	0	0	2	2	1	2	3	3	4					1	5	5	4	5	5	5
1641	1641	2	6	2	6	2	1	1	NA	1	0	0	0	0	0	0	1	0	1	0	0	1	0	1	0	0	1	0	1	0	0	5	1	1	2	1	2	3					1	4	3	4	5	2	2
1642	1642	1	4	1	4	2	1	2	1	1	0	0	0	0	0	0	0	0	0	0	1	0	0	0	0	1	0	0	0	0	1	5	2	2	2	3	2	3					1	1	1	5	5	1	1
1643	1643	4	4	2	3	1	3	3	1	1	0	0	0	0	0	0	0	0	0	0	1	0	0	0	0	1	0	0	0	0	1	1	2	3	2	2	2	2			x		1	1	1	3	1	1	1
1644	1644	1	5	2	8	1	1	2	2	1	0	0	0	0	0	0	0	0	0	0	1	0	0	0	0	1	0	0	0	0	1	5	2	3	2	2	2	3					1	1	3	2	3	2	1
1645	1645	1	5	2	3	1	3	1	NA	1	0	0	1	1	0	0	0	0	0	0	1	1	0	0	0	0	1	0	0	0	0	1	2	1	2	2	2	1			x	x	1	1	1	1	1	1	1
1646	1646	1	4	3	1	2	3	2	1	1	0	0	0	0	0	0	0	0	0	0	1	0	0	0	0	1	0	0	0	0	1	1	2	2	2	2	2	1			x		1	1	1	1	1	1	1
1647	1647	1	6	2	3	1	3	3	2	1	0	0	0	0	0	0	0	0	0	0	1	0	0	0	0	1	0	0	0	0	1	1	2	2	2	2	2	1	x	x		x	1	2	3	2	2	2	1
1648	1648	1	5	2	4	1	3	1	NA	1	0	0	0	0	0	0	1	0	0	0	0	0	0	0	0	1	0	0	0	0	1	3	2	1	2	2	2	1		x			1	5	2	5	5	1	2
1649	1649	1	4	2	4	1	3	3	1	1	0	0	0	0	0	0	0	0	0	0	1	0	0	1	0	0	0	0	1	0	0	1	2	2	2	2	2	1		x	x	x	1	2	4	1	5	1	1
1650	1650	3	5	3	2	2	3	3	2	1	0	0	1	1	0	0	1	0	0	0	0	1	0	0	0	0	1	0	0	0	0	5	2	3	2	2	3	3					2	3	4	3	4	3	3
1651	1651	2	4	3	1	2	3	3	2	1	0	0	1	0	0	0	0	0	1	1	0	0	0	1	1	0	0	0	1	1	0	4	2	3	2	1	1	1				x	1	5	1	1	2	2	2
1652	1652	1	3	2	8	2	3	1	NA	1	0	0	0	0	0	0	0	0	1	0	0	0	0	1	0	0	0	0	1	0	0	5	2	2	2	1	3	3					1	2	2	2	2	2	2
1653	1653	4	6	2	3	1	3	3	2	0	1	0	1	0	0	0	1	0	1	1	0	1	0	1	1	0	1	0	1	1	0	5	2	1	2	1	1	3					1	2	4	5	5	2	2
1655	1655	1	4	1	4	1	3	3	2	1	0	0	1	1	0	0	0	0	1	1	0	0	0	1	1	0	0	0	1	1	0	5	2	2	2	1	1	1		x	x		1	4	4	4	4	4	4
1656	1656	4	5	3	1	2	3	2	1	1	0	0	0	0	0	0	0	0	0	0	1	0	0	0	0	1	0	0	0	0	1	5	2	2	2	2	2	3					1	3	3	3	3	3	3
1657	1657	1	4	3	6	1	3	1	NA	1	0	0	0	0	0	0	0	0	0	0	1	0	0	0	0	1	0	0	0	0	1	1	2	2	2	1	2	2		x	x		1	5	5	5	5	5	5
1658	1658	1	2	2	3	1	3	1	NA	1	0	0	0	0	0	0	1	0	1	0	0	1	0	1	0	0	1	0	1	0	0	5	2	2	2	1	1	1			x		1	5	1	1	5	1	1
1659	1659	1	6	2	3	1	2	2	1	1	0	0	1	0	0	0	0	0	0	0	1	0	0	0	0	1	0	0	0	0	1	4	1	2	2	2	2	3					1	1	3	4	3	2	2
1660	1660	3	4	3	8	1	3	3	2	1	0	0	0	1	0	0	0	0	0	0	1	0	0	0	0	1	0	0	1	0	0	5	2	3	2	2	3	1			x	x	1	1	1	1	1	1	1
1661	1661	1	2	2	7	2	1	2	1	1	0	0	0	0	0	0	0	0	0	0	1	0	0	0	0	1	0	0	0	0	1	5	2	2	2	1	3	3					1	1	1	1	1	1	1
1662	1662	2	4	2	3	1	3	3	1	1	0	0	0	0	0	0	1	0	0	0	0	1	0	0	0	0	0	0	0	0	1	5	2	2	2	2	2	3					1	5	1	5	5	2	1
1663	1663	4	4	2	3	1	3	3	2	1	1	0	0	0	0	0	0	1	0	0	0	0	1	0	0	0	0	1	0	0	0	5	2	2	1	2	2	4					1	4	4	4	4	2	1
1664	1664	1	4	3	1	2	1	2	1	1	0	0	0	0	0	0	0	0	1	0	0	0	0	1	0	0	0	0	1	0	0	1	2	2	2	1	3	1		x	x		1	2	3	3	3	1	1
1665	1665	1	4	2	4	2	3	2	1	1	0	0	0	0	0	0	0	0	0	0	1	0	0	0	0	1	0	0	0	0	1	5	2	2	2	2	2	3					1	5	2	5	5	2	2
1666	1666	1	5	3	6	2	3	1	NA	1	0	0	0	0	0	0	0	0	0	0	1	0	0	0	0	1	0	0	0	0	1	5	1	2	2	2	2	3					1	2	2	2	2	2	2
1667	1667	1	4	2	8	2	3	1	NA	1	0	0	0	0	0	1	0	0	0	0	1	0	0	0	0	1	0	0	0	0	1	5	2	2	2	2	2	3					1	5	5	4	5	4	4
1668	1668	1	6	2	1	2	3	2	2	1	0	0	0	0	0	0	1	0	0	0	0	1	0	0	0	0	1	0	0	0	0	1	2	2	2	2	2	4					1	5	3	4	5	1	2
1669	1669	1	5	2	3	1	3	3	2	1	0	0	0	0	0	0	0	0	0	0	1	0	1	0	0	0	0	1	0	0	0	5	1	2	2	2	2	3					1	2	3	2	5	1	1
1670	1670	2	6	2	4	1	1	1	NA	1	0	0	0	0	0	0	0	0	0	0	1	0	0	0	0	1	0	0	0	0	1	2	2	2	2	2	2	4					1	1	1	NA	NA	1	1
1671	1671	2	4	2	1	2	3	3	1	1	0	0	1	0	0	0	1	0	0	1	0	1	0	0	1	0	1	0	1	1	0	1	2	2	2	2	1	1		x	x		1	2	2	2	2	2	2
1672	1672	1	5	4	2	2	3	3	1	1	0	0	0	0	0	0	1	0	1	1	0	1	0	1	1	0	1	0	1	1	0	5	2	1	3	1	1	4					1	1	1	1	2	1	1
1673	1673	4	4	2	4	1	1	3	1	1	0	0	1	0	0	0	0	1	0	1	0	0	1	1	1	0	0	1	1	1	0	2	2	2	1	2	1	1				x	1	4	4	4	4	4	4
1674	1674	1	5	4	1	2	1	2	1	1	0	0	0	0	0	0	0	0	0	0	1	0	0	0	0	1	0	0	1	0	0	5	2	2	2	2	2	4					1	2	2	2	2	1	2
1675	1675	1	5	4	1	2	1	1	NA	1	0	0	0	0	0	0	0	0	1	0	0	0	0	0	0	1	0	0	0	0	1	2	2	2	2	1	3	1		x	x		1	1	1	1	1	1	1
1676	1676	2	4	2	3	1	3	2	1	1	0	0	0	0	0	0	0	0	0	0	1	0	0	0	0	1	0	0	0	0	1	1	2	2	2	2	2	1	x				1	NA	NA	NA	NA	NA	NA
1677	1677	1	4	4	1	1	3	1	NA	1	0	0	0	0	0	0	1	0	0	0	0	0	0	0	0	1	0	0	0	0	1	3	2	2	2	2	2	1				x	1	NA	4	NA	5	2	2
1678	1678	1	3	1	1	2	3	3	2	1	0	0	0	0	0	0	0	0	1	1	0	0	0	1	1	0	0	0	1	1	0	1	2	2	2	1	1	4					1	2	2	2	3	2	1
1679	1679	1	3	2	3	1	3	1	NA	1	0	0	0	1	0	0	0	0	1	0	0	0	0	0	0	1	0	0	0	0	1	1	2	2	3	1	3	3					1	2	3	2	5	2	2
1680	1680	1	4	2	3	1	3	3	2	0	0	0	0	0	1	0	0	0	0	0	1	0	0	0	0	1	0	0	0	0	1	5	2	2	2	2	2	3					1	NA	NA	NA	1	1	1
1681	1681	1	5	3	8	1	1	2	1	1	0	0	0	0	0	0	0	0	1	0	0	0	0	1	0	0	0	0	0	0	1	5	2	NA	NA	3	NA	1			x		1	1	1	1	1	1	1
1682	1682	1	5	2	4	1	3	3	2	1	0	0	1	0	0	0	1	0	0	0	0	0	0	0	0	1	0	0	1	1	0	1	2	2	2	2	2	1			x	x	1	2	2	5	5	2	2
1683	1683	2	5	3	1	2	3	2	2	1	0	0	0	0	0	0	0	0	0	0	1	0	0	0	0	1	1	0	0	0	0	1	2	2	2	2	2	1			x		1	5	5	3	5	1	1
1684	1684	1	6	2	7	2	2	1	NA	1	0	0	0	0	1	0	0	0	0	0	1	0	0	0	0	1	0	0	0	0	1	5	2	2	2	2	2	3					1	3	3	3	3	3	3
1685	1685	1	5	4	7	1	3	3	2	1	0	0	0	1	0	0	0	0	0	0	1	0	0	1	1	0	0	0	1	1	0	2	2	2	2	2	2	4					1	5	2	2	2	2	1
1686	1686	1	4	3	1	2	3	1	NA	1	0	0	0	0	0	0	0	0	0	0	1	0	0	0	0	1	0	0	0	0	1	2	2	2	2	2	2	3					1	2	2	3	3	2	2
1687	1687	1	5	5	6	2	3	2	2	1	0	0	0	1	0	0	0	0	0	0	1	0	0	0	0	1	0	0	0	0	1	5	2	2	2	2	2	3					1	4	4	4	4	4	4
1688	1688	2	5	2	1	2	3	2	1	1	0	0	0	0	0	0	0	0	0	0	1	0	0	0	0	1	0	0	0	0	1	1	2	2	1	2	2	1		x	x		1	4	4	4	4	3	4
1689	1689	2	4	2	3	1	3	1	NA	1	0	0	0	0	0	0	0	1	1	0	0	0	1	1	0	0	0	1	1	0	0	5	2	2	1	1	2	4					1	2	1	2	2	1	1
1690	1690	1	5	2	4	2	3	1	NA	1	0	0	0	0	0	0	0	0	0	0	1	0	0	0	1	0	0	0	0	1	0	1	2	2	2	2	3	1	x				1	2	1	2	3	2	2
1691	1691	2	5	2	4	2	3	3	2	1	0	0	0	0	0	0	0	0	1	0	0	0	0	1	0	0	0	0	1	0	0	1	2	2	2	1	2	1	x				1	5	2	1	5	2	1
1692	1692	1	4	3	6	1	3	2	1	1	0	0	0	0	0	0	0	0	0	0	1	0	0	0	0	1	0	0	0	0	1	1	2	2	2	3	2	1				x	1	1	1	5	5	1	1
1693	1693	1	4	3	4	1	3	1	NA	1	0	0	0	0	0	0	1	0	1	0	0	1	0	1	0	0	1	0	1	0	0	5	2	3	2	3	3	4					1	2	2	2	2	1	2
1694	1694	2	4	2	4	3	3	3	2	1	0	0	0	0	0	0	0	0	0	1	0	0	0	0	1	0	0	0	1	1	0	1	2	2	2	2	1	1			x	x	1	3	4	1	3	2	2
1695	1695	1	5	3	6	1	3	2	2	1	0	0	0	0	0	0	1	0	0	0	0	1	0	0	0	0	1	0	0	0	0	5	2	2	2	2	2	3					1	5	1	5	3	2	2
1696	1696	2	6	2	4	2	3	2	1	1	0	0	0	0	0	0	0	0	0	0	1	0	0	0	0	1	0	0	0	0	1	3	1	2	2	2	2	3					1	5	1	3	3	3	2
1697	1697	2	5	2	4	2	3	3	2	1	0	0	0	0	0	0	0	0	0	0	1	0	0	0	0	1	0	0	0	0	1	5	2	2	2	2	2	4					1	3	3	5	3	2	NA
1698	1698	1	5	3	1	2	1	1	NA	1	0	0	0	0	0	0	0	0	0	0	1	0	0	0	0	1	0	0	1	0	0	1	1	2	2	2	2	1		x	x		1	3	3	2	5	2	2
1699	1699	4	4	2	3	1	3	2	2	1	0	0	1	0	0	0	0	0	0	1	0	0	0	0	1	0	0	0	0	1	0	1	2	2	1	2	1	1				x	1	4	4	3	3	1	1
1700	1700	1	4	3	6	2	3	2	2	1	0	0	1	1	0	0	0	0	0	0	1	0	0	0	0	1	0	0	0	0	1	1	2	2	2	2	2	1				x	1	1	1	1	3	1	1
1701	1701	1	5	2	3	1	3	3	2	1	0	0	0	0	0	0	0	0	0	0	1	0	0	0	0	1	0	0	0	0	1	5	2	2	2	2	2	4					1	2	2	2	2	2	2
1702	1702	2	4	3	7	1	3	3	2	1	0	0	0	0	0	0	1	0	0	0	0	1	0	0	0	0	1	0	1	0	0	2	2	3	2	3	3	1	x				1	2	1	1	1	1	1
1703	1703	1	5	3	2	2	3	1	NA	1	0	0	0	0	0	0	0	0	1	0	0	0	0	1	0	0	0	0	0	0	0	5	2	2	3	3	3	3					1	5	1	1	5	1	1
1704	1704	1	5	4	1	1	3	2	1	1	0	0	0	0	0	0	0	0	0	1	0	0	0	0	1	0	0	0	0	1	0	4	2	2	2	2	1	3					1	1	1	2	1	1	1
1705	1705	2	5	1	8	1	3	3	1	1	1	0	1	0	0	0	0	0	0	0	1	0	1	0	0	0	0	1	1	0	0	2	2	3	3	2	2	1		x	x		1	1	1	3	2	1	1
1706	1706	1	6	5	7	NA	3	2	2	1	0	0	0	0	0	0	1	0	0	0	0	1	0	0	0	0	1	0	0	0	0	1	1	2	2	2	2	3					1	2	2	5	5	2	5
1707	1707	4	4	2	3	1	1	3	1	1	1	0	1	1	0	0	0	0	0	1	0	0	0	0	1	0	0	0	0	1	0	5	2	3	3	2	1	3					1	1	1	4	1	1	2
1708	1708	1	4	2	4	2	3	2	2	1	0	0	0	0	0	0	0	0	0	0	1	0	0	1	0	0	0	0	1	0	0	1	2	2	2	2	2	1				x	1	2	2	3	1	1	1
1709	1709	1	4	2	8	1	3	1	NA	1	0	0	0	0	0	0	0	0	0	0	1	0	0	0	0	1	0	0	0	0	1	1	2	2	2	2	2	1		x	x		1	5	5	1	5	1	1
1710	1710	4	4	1	8	1	3	2	1	1	1	0	1	0	0	0	0	1	0	1	0	0	1	0	1	0	0	1	0	1	0	5	1	2	1	2	1	4					1	1	2	3	1	1	1
1711	1711	1	5	4	1	1	3	3	1	1	0	0	0	0	0	0	0	0	1	0	0	0	0	1	0	0	0	0	1	0	0	5	2	2	2	1	2	3					1	4	4	4	4	2	2
1713	1713	1	5	4	6	2	3	3	2	1	0	0	0	0	0	0	0	0	0	0	1	0	1	0	0	0	0	1	1	0	0	5	2	2	2	2	2	3					1	1	2	2	2	1	1
1714	1714	1	4	2	1	2	3	2	1	1	0	0	0	0	0	0	1	0	0	0	0	1	0	0	0	0	1	0	0	0	0	1	2	2	2	2	2	1				x	1	5	1	5	4	2	2
1715	1715	2	4	1	8	1	3	3	2	0	0	0	0	0	1	0	0	1	1	1	0	0	1	1	1	0	0	1	1	1	0	1	2	2	1	1	1	1		x	x		1	1	1	2	1	1	1
1716	1716	2	5	5	1	1	1	1	NA	1	0	0	0	1	0	0	1	0	0	0	0	1	0	0	0	0	1	0	0	0	0	2	2	1	2	2	2	3					1	5	2	2	5	2	5
1717	1717	1	4	2	4	1	3	2	1	1	0	0	0	0	0	0	0	0	0	0	1	0	0	1	0	0	0	0	1	0	0	2	1	2	2	1	2	1				x	1	3	4	4	3	3	3
1718	1718	2	6	4	3	1	2	3	2	1	0	0	0	0	0	0	0	0	0	0	1	1	0	0	0	0	1	0	0	0	0	5	2	2	2	3	3	3					1	5	1	1	1	1	1
1719	1719	1	5	2	1	2	3	2	1	1	0	0	0	0	0	0	1	0	0	0	0	1	0	0	0	0	1	0	0	0	0	1	2	3	2	2	2	1		x	x	x	1	5	5	5	5	2	1
1720	1720	1	5	3	1	2	3	1	NA	1	0	0	0	0	0	0	1	0	1	0	0	1	0	0	0	0	0	0	0	0	0	5	1	1	2	1	2	3					1	2	1	3	3	2	1
1721	1721	2	4	2	3	1	3	3	2	1	0	0	1	0	0	0	1	0	1	1	0	1	0	1	1	0	1	0	1	1	0	5	1	1	2	1	1	4					1	1	1	1	1	1	1
1722	1722	1	5	2	4	1	3	1	NA	1	0	0	0	0	0	0	0	0	0	0	1	0	1	0	0	0	0	1	0	0	0	1	2	2	3	2	2	1		x	x	x	1	1	1	3	1	1	1
1723	1723	1	4	2	4	2	3	2	2	1	0	0	0	0	0	0	1	0	0	0	0	1	0	0	0	0	1	0	0	0	0	5	2	1	2	2	2	4					1	1	2	1	2	1	1
1724	1724	1	6	2	3	1	3	2	2	1	1	0	1	1	0	0	0	0	0	1	0	0	0	0	1	0	0	0	0	1	0	1	2	2	2	2	2	1		x	x		1	4	4	4	4	2	2
1725	1725	2	3	2	4	1	3	NA	NA	0	0	0	0	0	0	1	0	0	1	0	0	0	0	0	0	1	0	0	0	0	1	5	2	2	3	1	3	4					1	2	1	3	1	1	2
1726	1726	3	5	3	8	2	3	2	1	1	0	0	1	0	0	0	0	0	0	0	1	0	0	0	0	1	0	0	0	0	1	1	2	2	2	2	2	1			x	x	1	3	3	4	1	1	1
1727	1727	2	4	3	2	2	3	3	2	1	0	0	0	0	0	0	0	0	1	1	0	0	0	1	1	0	0	0	1	0	0	5	1	2	2	1	1	3					1	2	3	3	5	2	1
1728	1728	2	4	2	1	2	3	2	1	1	0	0	1	0	0	0	1	0	1	0	0	1	0	1	0	0	1	0	1	0	0	4	2	2	2	1	1	3					1	1	2	3	5	1	1
1729	1729	1	4	2	8	2	1	2	1	1	0	0	0	0	0	0	0	0	0	0	1	0	0	0	0	1	0	0	0	0	1	5	2	2	2	3	2	3					1	2	2	2	2	1	1
1730	1730	2	4	3	2	2	3	3	2	1	0	0	1	0	0	0	0	0	1	1	0	0	0	1	1	0	0	0	1	1	0	1	2	2	1	1	1	1		x	x		1	1	1	1	1	1	1
1731	1731	2	5	4	2	2	1	1	NA	1	0	0	1	0	0	0	0	0	0	0	1	0	0	0	0	1	0	0	0	0	1	1	1	2	2	2	2	1		x	x		1	1	4	1	5	1	1
1732	1732	2	6	2	7	2	3	2	1	1	0	0	1	0	0	0	0	0	1	1	0	0	0	1	1	0	0	0	1	1	0	4	1	2	2	3	2	3					1	2	2	5	5	1	1
1734	1734	2	4	3	2	2	3	3	2	1	0	0	1	0	0	0	0	0	0	0	1	0	0	0	0	1	0	0	0	0	1	5	2	2	2	2	2	3					1	3	2	3	4	1	1
1735	1735	1	5	2	4	1	3	3	2	1	0	0	0	0	0	0	0	0	1	1	0	0	0	1	1	0	0	0	1	1	0	5	1	3	2	1	1	1			x		1	2	2	2	5	2	2
1736	1736	2	4	4	1	1	3	2	1	1	0	0	0	0	0	0	1	0	0	0	0	1	0	0	0	0	0	0	0	0	1	1	2	2	3	3	3	1	x		x	x	1	3	4	4	4	3	3
1737	1737	4	5	2	3	1	3	1	NA	0	0	0	1	0	0	0	0	0	0	0	1	0	0	0	1	0	0	0	1	1	0	1	2	2	3	2	1	1			x	x	1	4	2	2	2	1	1
1738	1738	4	5	2	6	1	3	1	NA	0	1	0	0	0	0	0	0	1	0	0	0	0	1	0	0	0	0	1	0	0	0	5	2	2	1	2	2	1		x	x		1	4	4	4	2	1	1
1739	1739	3	5	2	3	1	3	3	1	0	0	0	0	1	0	0	1	1	0	1	0	1	1	0	1	0	1	1	0	1	0	5	2	1	1	1	1	1	x				1	2	3	3	2	2	1
1740	1740	1	4	3	1	1	3	2	1	1	0	0	0	0	0	0	0	0	0	0	1	0	0	0	0	1	0	0	0	0	1	5	2	2	2	2	2	3					1	5	2	5	5	2	5
1741	1741	3	5	2	3	1	3	3	2	1	0	0	0	0	1	0	0	0	1	0	0	0	0	1	0	0	0	0	1	0	0	5	2	2	2	1	2	3					1	1	3	1	5	1	1
1742	1742	3	6	3	1	2	3	1	NA	1	0	0	1	0	0	0	0	1	0	1	0	0	1	0	1	0	0	1	1	1	0	1	1	2	1	2	1	1			x	x	1	2	3	2	4	2	2
1743	1743	1	6	2	2	1	3	3	2	1	0	0	0	0	0	0	0	0	0	0	1	0	0	0	0	1	0	0	0	0	1	2	1	2	2	2	2	4					1	4	4	4	4	4	4
1745	1745	3	4	2	6	1	3	3	2	1	0	0	0	0	0	0	0	0	0	1	0	0	0	0	1	0	0	0	0	1	0	1	2	2	2	1	1	3					1	2	4	2	3	2	1
1746	1746	2	4	3	1	2	3	3	1	1	0	0	0	0	0	0	0	0	0	0	1	0	0	0	0	1	0	0	0	0	1	1	2	2	2	2	2	1	x				1	2	3	1	3	2	2
1747	1747	2	7	5	1	2	3	1	NA	1	0	0	0	0	0	0	0	0	0	0	1	1	0	0	1	0	1	0	1	0	0	4	2	3	2	2	2	1		x	x		1	5	2	1	5	2	5
1748	1748	1	6	3	7	2	1	2	1	1	0	0	0	0	0	0	0	0	0	0	1	0	0	0	0	1	0	0	0	0	1	5	1	2	2	2	2	3					1	1	2	2	4	1	1
1749	1749	2	4	2	4	1	3	3	2	1	0	0	0	0	0	0	0	0	0	0	1	0	1	0	0	0	0	1	1	0	0	1	2	2	3	3	2	1			x		1	2	3	3	3	2	1
1751	1751	1	4	2	4	1	2	3	2	1	0	0	0	0	1	0	1	0	1	0	0	1	0	1	0	0	1	0	1	0	0	5	2	1	2	1	2	1				x	1	2	3	2	1	2	1
1752	1752	NA	4	2	4	2	1	1	NA	1	0	0	0	0	0	0	0	0	1	0	0	0	0	1	0	0	0	0	1	0	0	5	2	3	2	2	3	1		x	x		1	2	3	1	5	1	1
1753	1753	1	4	3	1	1	3	3	1	1	0	0	0	0	0	0	0	0	1	0	0	0	0	1	0	0	0	0	1	0	0	1	2	1	2	2	2	1			x		1	2	3	2	2	1	1
1754	1754	2	5	3	2	1	3	3	2	1	0	0	0	0	0	0	0	0	1	0	0	0	1	1	0	0	0	1	1	0	0	2	2	2	3	1	3	1				x	1	2	4	2	2	2	2
1755	1755	2	4	2	7	2	3	2	1	1	0	0	0	0	0	0	0	0	1	1	0	0	0	1	1	0	0	0	1	1	0	5	2	2	2	2	3	3					1	5	1	1	5	1	5
1756	1756	1	5	3	1	2	1	3	2	1	0	0	0	0	0	0	0	0	0	0	1	0	0	0	0	1	0	0	0	0	1	5	1	2	2	2	2	3					1	2	3	3	2	2	2
1757	1757	1	5	2	3	1	2	2	1	1	0	0	0	0	0	0	0	0	0	0	1	0	0	0	0	1	0	0	0	0	1	1	1	2	2	2	2	1		x	x		1	1	2	3	3	1	1
1758	1758	2	5	2	4	1	2	2	2	1	1	0	1	0	0	0	1	1	0	0	0	0	1	0	1	0	0	0	0	0	0	1	2	1	1	NA	1	1				x	1	4	4	4	2	2	2
1759	1759	1	5	2	3	1	3	2	1	1	0	0	0	0	0	0	0	1	1	1	0	0	1	1	1	0	0	0	1	1	0	5	2	2	1	1	1	4					1	1	2	1	1	1	1
1760	1760	2	4	3	3	1	3	2	1	1	0	0	0	0	0	0	0	1	0	0	0	0	1	0	0	0	0	0	0	0	1	5	2	2	3	3	3	4					1	1	1	4	3	1	1
1761	1761	1	4	2	1	2	3	1	NA	1	0	0	0	0	0	0	0	0	0	0	1	0	0	0	0	1	0	0	0	0	1	1	1	2	2	2	2	1	x				1	2	5	3	5	2	1
1762	1762	1	5	2	4	1	3	3	2	1	0	0	0	0	0	0	1	0	0	0	0	1	0	0	0	0	1	0	0	0	0	1	2	2	2	2	2	1			x		1	2	1	2	1	2	2
1763	1763	3	5	4	2	2	3	1	NA	0	0	0	0	0	1	0	0	0	1	0	0	0	0	1	0	0	0	0	1	0	0	5	2	NA	NA	1	NA	3					1	1	3	5	1	1	1
1764	1764	1	3	2	1	2	1	3	2	1	0	0	0	0	0	0	0	0	1	0	0	0	0	1	0	0	0	0	1	0	0	1	2	3	2	1	3	1		x	x		1	1	1	1	2	1	1
1765	1765	3	4	2	3	1	3	2	1	1	0	0	1	0	0	0	0	0	1	1	0	0	1	1	1	0	0	1	1	1	0	1	2	2	1	1	1	1		x	x	x	1	2	4	2	3	2	2
1766	1766	2	6	2	3	1	3	2	1	1	0	0	0	0	0	0	0	0	0	0	1	0	0	0	0	1	1	0	0	0	0	5	2	2	2	2	2	3					1	4	4	4	4	2	3
1767	1767	1	6	4	3	1	1	2	1	1	1	0	0	0	0	0	0	0	0	0	1	0	0	0	0	1	0	0	1	1	0	1	2	2	2	3	2	4					1	4	4	2	4	4	1
1769	1769	1	5	5	5	2	3	2	1	1	0	0	0	0	0	0	0	0	0	0	1	0	0	0	0	1	0	0	0	0	1	3	2	2	2	2	1	3					1	1	3	1	1	1	1
1770	1770	1	6	5	2	2	1	3	1	1	0	0	0	0	0	0	0	0	0	0	1	0	0	0	0	1	0	0	0	0	1	3	1	2	2	2	2	1	x	x	x		1	1	3	1	2	4	4
1771	1771	1	6	3	3	1	1	1	NA	0	0	0	0	0	1	0	0	0	0	0	1	0	0	0	0	1	1	0	0	0	0	5	2	2	2	2	2	3					1	2	2	2	2	2	2
1772	1772	2	6	2	6	1	2	2	2	1	0	0	0	0	0	0	1	0	0	0	0	1	0	0	0	0	1	0	0	0	0	5	1	1	3	1	3	3					1	3	2	2	5	2	1
1773	1773	1	4	2	4	2	3	3	2	1	0	0	0	0	0	0	1	0	1	1	0	1	0	1	1	0	0	0	0	0	0	1	2	1	2	3	1	1		x	x		1	5	1	1	2	1	1
1774	1774	2	4	2	3	1	3	3	2	1	0	0	1	1	0	0	0	0	0	1	0	0	0	0	1	0	0	0	1	1	0	5	2	2	3	2	3	4					1	NA	4	3	4	3	3
1775	1775	1	4	3	6	2	3	3	2	1	0	0	0	0	0	0	1	0	1	1	0	1	0	1	0	0	0	0	0	0	1	1	2	2	3	1	1	1		x	x	x	1	1	2	1	1	1	1
1776	1776	1	4	4	7	2	2	1	NA	1	0	0	0	0	0	0	0	0	0	0	1	0	0	0	1	0	0	0	1	1	0	5	2	2	2	2	3	3					1	5	2	1	5	2	2
1777	1777	1	5	2	6	2	3	3	1	1	0	0	1	0	0	0	0	0	0	0	1	0	0	0	0	1	0	0	1	0	0	5	2	2	2	2	3	1		x	x		1	2	3	2	2	2	2
1778	1778	2	4	2	3	1	2	3	2	0	0	0	1	0	0	0	1	0	0	1	0	1	0	0	1	0	1	0	0	1	0	5	2	1	3	2	1	1					1	1	3	1	2	1	1
1779	1779	1	4	2	4	1	2	2	2	1	0	0	0	0	0	0	1	0	0	0	0	1	0	0	0	0	1	0	1	0	0	2	2	2	2	2	2	1				x	1	2	3	3	3	2	2
1780	1780	2	6	4	1	2	2	1	NA	1	0	0	0	0	0	0	0	0	0	0	1	0	0	0	0	1	0	0	0	0	1	5	2	3	2	2	2	4					1	1	1	1	1	1	1
1781	1781	1	5	4	1	2	1	1	NA	1	0	0	0	0	0	0	1	0	0	0	0	1	0	0	0	0	1	0	0	0	0	5	2	3	2	3	2	1				x	1	2	3	4	3	3	3
1784	1784	1	3	2	3	1	3	2	1	1	0	0	0	0	0	0	1	0	1	0	0	1	0	1	0	0	1	0	1	0	0	5	2	3	3	1	3	2			x		1	2	3	2	2	2	NA
1785	1785	4	4	4	6	1	3	1	NA	1	0	0	0	0	0	0	0	0	0	0	1	0	0	0	0	1	0	0	0	0	1	5	2	2	2	2	2	3					1	5	5	5	5	5	5
1786	1786	2	6	2	3	1	3	2	1	1	1	0	1	0	0	0	0	0	0	1	0	0	0	0	1	0	0	0	0	1	0	1	2	2	2	2	1	1		x	x	x	1	1	3	1	2	1	1
1787	1787	2	4	2	3	1	3	2	1	1	1	0	0	0	0	0	0	1	0	1	0	0	1	0	1	0	0	1	0	1	0	5	2	2	1	NA	1	3					1	1	1	1	1	1	1
1788	1788	2	6	6	7	1	3	2	1	1	0	0	0	0	0	0	0	0	0	0	1	0	0	0	0	1	0	0	0	0	1	5	2	2	2	2	2	4					1	1	2	2	5	2	1
1789	1789	1	3	2	3	1	3	3	1	1	0	0	1	0	0	0	0	0	0	0	1	0	0	1	0	0	0	0	0	0	1	5	2	2	2	3	3	3					1	2	1	2	1	1	1
1790	1790	1	3	2	4	1	3	3	2	1	0	0	0	0	0	0	0	0	1	0	0	0	0	1	0	0	0	0	1	0	0	5	2	2	1	1	1	4					1	5	3	5	5	2	4
1791	1791	1	6	1	6	2	3	3	2	1	0	0	0	0	0	0	0	0	0	0	1	0	0	0	0	1	1	0	0	0	0	5	2	2	2	2	2	4					1	5	5	5	5	2	5
1792	1792	3	6	2	4	2	3	2	2	1	0	0	1	0	0	0	0	0	0	0	1	0	0	0	0	1	0	0	0	0	1	5	2	2	2	2	2	3					1	1	1	1	1	1	1
1793	1793	1	6	5	2	1	2	1	NA	1	0	0	0	0	0	0	0	0	0	0	1	0	0	0	0	1	0	0	0	0	1	1	2	2	2	2	2	1			x		1	2	3	4	2	1	3
1794	1794	1	5	2	6	2	3	3	2	1	0	0	1	0	0	0	0	0	0	0	1	0	0	0	0	1	0	0	1	0	0	5	2	2	2	3	2	4					1	3	4	2	3	2	2
1795	1795	1	4	2	6	2	1	2	2	1	0	0	0	0	0	0	0	0	0	0	1	0	0	0	0	1	0	0	0	0	1	1	2	3	2	2	2	4					1	5	5	5	2	5	5
1797	1797	2	6	2	3	1	3	2	2	1	0	0	0	0	0	0	0	0	0	0	1	0	0	0	0	1	0	0	0	0	1	5	2	2	2	2	2	4					1	3	2	3	4	1	1
1799	1799	1	3	2	4	2	1	2	1	1	0	0	0	0	0	0	0	0	0	0	1	0	0	0	0	1	0	0	0	0	1	1	2	2	2	3	3	1	x				1	5	5	5	5	1	5
1800	1800	4	5	2	3	1	3	2	2	1	1	0	1	0	0	0	1	1	0	1	0	1	1	0	1	0	1	1	0	1	0	5	1	2	1	2	1	4					1	5	2	1	2	1	1
1801	1801	1	4	2	4	1	3	3	2	1	0	0	0	0	0	0	0	1	1	1	0	0	1	1	1	0	0	0	1	1	0	1	2	2	1	1	1	4					1	2	1	2	2	1	1
1802	1802	2	5	2	3	1	3	2	2	1	0	0	1	0	0	0	0	1	0	0	0	0	1	0	0	0	0	1	0	0	0	5	2	2	1	2	2	4					1	1	3	1	1	1	1
1803	1803	1	4	2	3	1	3	2	2	0	0	0	1	0	0	0	1	0	0	0	0	1	0	0	1	0	1	0	0	0	0	5	2	2	2	2	1	3					1	4	4	4	4	3	3
1804	1804	2	5	2	6	2	3	3	2	1	0	0	0	0	0	0	0	0	0	0	1	0	0	0	0	1	0	0	0	0	1	1	2	2	2	2	2	1				x	1	1	1	1	2	2	1
1805	1805	1	3	2	7	2	3	1	NA	1	0	0	1	0	0	1	1	0	0	0	0	1	0	0	0	0	1	0	0	0	0	5	2	2	2	3	2	3					1	5	2	3	1	1	1
1806	1806	2	4	3	1	2	3	3	2	1	0	0	1	0	0	0	0	0	1	0	0	0	0	1	0	0	0	0	1	0	0	2	2	2	2	3	3	2	x				1	4	4	4	4	4	4
1810	1810	2	4	2	4	2	3	3	2	1	0	0	0	0	0	0	0	0	1	0	0	0	0	1	0	0	0	0	1	0	0	5	2	2	2	1	2	1		x	x		1	2	2	1	1	1	1
1811	1811	1	5	2	3	1	3	3	2	1	1	1	1	0	0	0	0	1	1	1	0	0	1	1	1	0	0	1	1	1	0	1	2	2	1	1	1	1	x				1	1	1	1	1	1	1
1812	1812	1	4	2	4	2	3	3	2	1	0	0	0	0	0	0	0	0	1	1	0	0	0	1	1	0	0	0	1	1	0	1	2	NA	NA	1	1	1	x		x	x	1	2	1	1	1	1	2
1813	1813	1	5	3	1	2	1	1	NA	1	0	0	0	0	0	0	1	0	0	0	0	1	0	1	0	0	1	0	1	0	0	5	2	1	2	3	2	3					1	5	2	1	2	2	5
1814	1814	1	5	2	3	1	1	1	NA	1	0	0	0	0	0	0	0	0	0	0	1	0	0	0	0	1	0	0	0	0	1	5	2	2	2	2	2	3					1	4	4	4	4	3	3
1815	1815	2	4	3	1	2	3	2	2	1	0	0	1	0	0	0	1	0	0	0	0	1	0	1	1	0	1	0	1	1	0	1	2	2	2	3	3	1	x		x	x	1	5	3	2	2	2	2
1816	1816	1	4	2	7	2	2	3	2	1	0	0	0	0	0	0	0	0	0	0	1	0	0	0	0	1	0	0	0	0	1	5	2	2	2	2	2	1	x	x	x		1	3	2	3	3	2	2
1817	1817	1	4	3	1	2	3	2	2	1	0	0	1	0	0	0	1	0	0	0	0	1	0	0	0	0	1	0	0	0	0	1	2	3	2	2	1	1		x	x	x	1	4	4	4	5	2	5
1818	1818	1	4	2	4	2	1	2	1	1	0	0	0	0	0	0	0	0	0	0	1	0	0	0	0	1	0	0	0	0	1	5	2	2	2	2	2	3					1	2	5	3	2	2	2
1819	1819	1	6	2	4	1	1	1	NA	1	0	0	0	0	0	0	0	0	0	1	0	0	0	0	1	0	0	0	0	1	0	1	1	NA	NA	NA	1	1			x	x	1	5	5	5	5	5	5
1820	1820	1	6	5	4	1	3	3	2	1	0	0	1	1	0	0	0	0	0	0	1	0	0	0	0	1	0	0	0	0	1	1	2	2	2	2	2	1		x	x		1	5	5	5	5	5	5
1822	1822	2	4	2	1	2	3	2	1	1	0	0	0	0	0	0	0	0	1	0	0	0	0	1	0	0	0	0	1	0	0	5	2	2	2	1	2	3					1	1	2	3	2	2	2
1823	1823	1	5	2	4	1	3	3	2	1	0	0	1	0	0	0	0	0	1	1	0	0	0	1	1	0	0	0	1	1	0	5	2	2	2	1	1	4					1	2	3	1	1	1	1
1825	1825	3	6	2	3	1	3	3	2	1	1	1	1	0	0	0	0	0	0	0	1	0	1	0	1	0	0	1	0	1	0	4	2	2	1	2	3	4					1	3	4	3	1	1	1
1826	1826	1	3	2	6	2	3	3	1	1	0	0	0	0	0	0	0	0	1	0	0	0	0	1	0	0	0	0	1	0	0	5	2	2	2	1	1	1	x				1	2	2	2	2	2	2
1827	1827	2	5	2	3	1	3	3	2	1	0	0	0	0	0	0	0	0	1	0	0	0	0	1	0	0	0	0	1	0	0	1	2	2	2	1	2	1			x		1	2	2	3	3	2	2
1828	1828	1	6	2	3	1	3	3	NA	0	0	0	0	0	0	1	1	0	1	0	0	1	1	1	0	0	1	1	1	0	0	1	2	1	1	3	2	1				x	1	1	1	1	1	1	1
1829	1829	1	6	2	3	1	3	3	2	1	0	0	1	0	1	0	0	0	0	1	0	1	0	0	1	0	1	0	0	1	0	2	1	3	2	2	3	3					1	1	1	1	1	1	1
1830	1830	2	3	2	3	1	3	3	2	1	0	0	0	0	0	0	0	0	1	0	0	0	0	0	0	1	0	0	0	0	1	5	2	2	2	1	3	4					1	2	1	1	3	2	2
1831	1831	1	4	2	3	1	2	3	2	1	0	0	0	0	0	0	0	0	0	0	1	0	1	0	0	0	0	1	0	0	0	1	2	2	3	2	2	1		x	x		1	1	1	1	5	1	2
1832	1832	1	6	2	5	2	1	1	NA	1	0	0	0	0	0	0	0	0	0	0	1	0	0	0	0	1	0	0	0	0	1	5	2	2	2	2	2	3					1	4	4	3	5	2	3
1833	1833	2	6	4	2	1	3	3	2	1	0	0	0	0	0	0	0	0	0	0	1	0	0	0	0	1	0	0	0	0	1	3	2	2	2	2	2	1			x		1	2	3	2	3	1	1
1834	1834	1	4	3	1	2	3	2	1	1	0	0	1	0	0	0	0	0	0	0	1	0	0	0	0	1	0	0	0	0	1	2	2	2	2	2	1	1		x	x		1	3	2	2	2	1	1
1835	1835	1	4	2	3	1	3	2	2	1	0	0	0	0	0	0	0	0	1	0	0	0	0	0	0	0	0	0	0	0	0	1	1	2	2	2	2	1			x		1	1	3	3	2	1	1
1836	1836	1	5	2	4	1	3	3	2	1	0	0	0	0	0	0	0	0	0	0	1	0	0	0	0	1	0	0	0	0	1	5	1	2	2	2	3	4					1	1	3	2	2	1	2
1837	1837	2	4	2	3	1	3	1	NA	1	0	0	0	0	0	0	1	1	1	0	0	1	1	1	0	0	0	0	0	0	0	1	2	2	1	1	2	1				x	1	1	3	2	1	1	1
1838	1838	3	4	2	3	1	3	3	2	1	1	0	1	1	0	0	0	0	0	1	0	0	0	0	1	0	0	0	0	1	0	1	2	2	2	2	1	3					1	2	3	2	3	2	2
1840	1840	1	5	2	4	2	3	1	NA	1	0	0	0	0	0	0	0	0	0	0	1	0	0	0	0	1	0	0	0	0	1	1	1	2	2	2	2	NA					NA	1	3	2	5	3	2
1841	1841	1	4	2	3	1	3	2	1	1	0	0	1	0	0	0	1	0	1	1	0	1	0	1	1	0	1	0	1	1	0	1	1	3	2	1	1	4					1	1	2	1	1	1	1
1842	1842	1	4	2	2	2	3	3	2	1	0	0	0	0	0	0	0	0	0	0	1	1	0	0	0	0	0	0	0	0	1	5	2	2	2	2	2	3					1	1	2	5	1	1	1
1844	1844	1	6	2	5	1	3	3	2	1	0	0	0	0	0	0	0	0	0	0	1	0	0	0	0	0	0	0	0	0	0	1	2	2	2	2	2	4					1	1	1	1	1	1	1
1845	1845	1	4	2	6	2	2	2	2	1	0	0	0	0	0	0	0	0	0	0	0	0	0	0	0	0	0	0	0	0	0	5	2	2	2	2	2	1		x	x		1	5	2	2	2	2	2
1846	1846	2	5	1	6	1	3	3	2	1	0	0	0	0	0	0	0	0	0	0	1	0	0	0	0	1	0	0	0	1	0	1	2	2	2	2	1	1		x	x	x	1	1	1	1	2	1	1
1847	1847	4	6	4	8	1	3	2	1	1	0	0	0	0	0	0	0	0	0	0	0	0	0	0	0	1	0	0	0	0	1	5	2	2	2	2	2	3					1	4	4	4	4	4	4
1848	1848	1	5	4	1	2	3	1	NA	1	0	0	0	0	0	0	0	0	1	0	0	0	0	1	0	0	0	0	1	0	0	3	2	2	2	1	3	4					1	5	3	3	3	2	2
1850	1850	4	4	4	3	1	3	2	NA	0	1	0	0	0	0	0	0	0	0	1	0	0	1	0	1	0	0	1	0	1	0	5	2	2	2	2	1	3					1	1	2	3	3	1	1
1851	1851	1	2	2	4	2	3	2	2	1	0	0	0	0	0	0	0	0	1	1	0	0	0	1	1	0	0	0	1	1	0	5	2	2	2	1	1	1		x	x		1	1	2	5	5	2	2
1853	1853	1	4	3	1	2	1	1	NA	1	0	0	0	0	0	0	0	0	0	0	1	0	0	0	0	1	0	0	0	0	1	4	2	2	2	2	2	3					1	1	3	1	1	2	1
1854	1854	1	4	4	1	2	1	3	2	1	0	0	0	0	0	0	0	0	0	0	1	0	0	0	0	1	0	0	0	0	1	2	2	2	2	1	3	3					1	5	5	5	5	1	1
1855	1855	1	4	4	7	2	3	3	2	1	0	0	0	0	0	0	0	0	0	0	1	0	0	0	0	1	0	0	0	0	1	5	2	2	2	2	2	1				x	1	1	2	1	2	2	2
1857	1857	4	4	3	1	1	2	1	NA	1	0	0	0	1	0	0	0	0	0	0	1	0	0	0	0	1	0	0	0	0	1	5	2	2	2	2	2	3					1	5	5	4	4	4	4
1858	1858	1	5	3	1	3	3	2	1	1	0	0	1	0	0	0	0	0	1	1	0	0	0	1	1	0	0	0	1	1	0	5	2	2	2	1	1	1					1	2	2	2	5	2	2
1859	1859	1	4	2	3	1	3	1	NA	1	0	0	0	0	0	0	0	0	0	0	1	0	0	0	0	1	0	0	0	0	1	5	1	2	2	2	2	3					1	1	1	3	3	1	1
1860	1860	3	5	3	1	2	1	1	NA	1	0	0	0	0	0	0	0	0	1	0	0	0	0	1	0	0	0	0	1	0	0	5	2	2	2	1	2	3					1	4	4	4	5	2	4
1861	1861	1	3	2	3	1	1	2	2	1	0	0	0	0	0	0	0	0	1	0	0	0	0	1	0	0	0	0	0	0	0	5	2	NA	NA	1	NA	3					1	1	1	1	1	1	1
1862	1862	4	5	4	2	1	3	1	NA	1	0	0	0	0	0	0	0	0	0	0	1	0	1	0	0	0	0	1	0	0	0	5	2	2	1	2	2	3					1	3	3	4	3	3	3
1863	1863	4	5	3	7	2	3	3	1	1	0	0	1	1	0	0	0	0	0	0	1	0	0	0	0	1	0	0	1	0	0	5	2	2	2	3	3	3					1	2	3	2	3	1	2
1864	1864	1	4	2	3	1	3	3	1	1	0	0	0	0	0	0	0	0	0	0	1	0	0	0	0	1	0	0	1	0	0	2	2	2	2	2	3	1				x	1	3	3	3	2	2	4
1865	1865	1	5	3	1	2	1	2	1	1	0	0	0	0	0	0	0	0	0	0	1	0	0	0	0	1	0	0	0	0	1	1	2	2	2	2	2	1		x	x		1	3	3	3	3	2	3
1866	1866	1	6	2	5	2	2	2	1	1	0	0	0	0	0	0	0	0	0	0	1	0	0	0	0	1	0	0	0	0	1	5	2	2	2	2	2	3					1	2	2	2	5	2	2
1867	1867	2	5	3	7	2	3	3	2	1	0	0	0	0	0	0	0	0	0	0	1	0	0	0	0	1	0	0	0	0	1	1	2	2	2	3	2	1		x	x		1	3	3	2	3	2	2
1868	1868	1	5	2	6	2	1	2	1	1	0	0	0	0	0	0	0	0	0	0	1	0	0	0	0	1	0	0	0	0	1	5	2	2	2	2	2	3					1	2	2	2	2	1	1
1870	1870	1	3	2	6	1	3	3	2	0	1	0	0	0	0	0	0	0	0	0	1	0	0	0	0	1	0	0	0	0	1	5	2	2	2	2	2	4					1	1	1	5	5	1	1
1871	1871	1	6	6	2	1	3	2	1	1	0	0	0	0	0	0	1	0	0	0	0	1	0	0	0	0	0	0	0	0	1	5	1	2	2	2	2	3					1	1	2	1	2	1	1
1872	1872	2	4	2	2	2	3	2	2	1	0	0	0	0	0	0	0	0	0	0	1	0	0	0	0	0	0	0	1	0	0	4	2	2	2	2	2	3					1	2	2	2	2	2	2
1873	1873	1	5	2	7	1	3	3	2	1	0	0	0	0	0	0	0	0	0	0	1	0	0	0	0	1	0	0	0	1	0	1	1	2	2	2	2	4					1	5	1	5	2	2	2
1874	1874	3	6	2	3	1	1	1	NA	1	0	0	0	0	0	0	0	0	0	0	1	0	0	0	0	1	0	0	0	0	1	5	1	2	2	2	2	3					1	2	2	3	3	2	2
1875	1875	2	5	2	4	1	1	1	NA	1	0	0	0	0	0	0	0	0	1	0	0	0	0	1	0	0	0	0	1	0	0	1	2	2	2	1	2	1			x		1	3	3	3	3	2	3
1876	1876	3	6	5	2	2	3	1	NA	1	0	0	0	0	0	0	0	0	0	0	1	0	0	0	0	1	0	0	0	0	1	5	1	2	2	2	2	3					1	2	2	1	1	1	1
1877	1877	3	6	5	1	2	2	1	NA	1	0	0	0	0	0	0	0	0	1	0	0	0	0	1	0	0	0	0	1	0	0	5	2	2	2	3	2	3					1	4	2	3	5	2	1
1879	1879	1	4	3	1	2	1	1	NA	1	0	0	0	0	0	0	0	0	0	0	1	0	0	0	0	1	0	0	0	0	1	5	2	2	2	2	2	3					1	5	5	5	5	2	5
1880	1880	2	3	2	3	1	3	2	1	1	0	0	1	0	0	0	0	0	1	1	0	0	0	1	1	0	0	0	1	1	0	5	2	2	2	1	1	4					1	1	2	1	2	1	1
1881	1881	1	3	3	1	2	3	3	2	1	0	0	0	0	0	0	0	0	0	0	1	0	0	0	0	1	0	0	0	0	1	1	2	2	2	1	1	1	x				1	5	5	3	3	2	3
1882	1882	1	4	4	1	3	1	2	1	1	0	0	0	0	0	0	0	0	0	0	1	0	0	0	0	1	0	0	0	0	1	1	2	2	2	3	2	3					1	2	2	2	2	2	2
1883	1883	1	5	2	1	2	3	1	NA	1	0	0	0	0	0	0	0	0	0	0	1	0	0	0	0	1	0	0	0	0	1	5	2	2	2	2	2	1				x	1	1	1	3	5	1	3
1884	1884	1	4	4	1	3	1	1	NA	1	0	0	0	0	0	0	0	0	1	0	0	0	0	1	0	0	0	0	0	0	1	2	2	2	2	1	3	2	x	x	x		1	1	2	1	1	1	1
1885	1885	2	3	2	6	1	3	NA	NA	1	0	0	0	0	0	0	0	0	0	0	1	0	0	0	0	1	0	0	0	0	1	5	2	2	2	2	2	4					1	2	3	2	3	2	3
1886	1886	2	5	4	1	2	3	1	NA	1	0	0	0	0	0	0	0	0	0	0	1	0	0	0	0	1	0	0	0	0	1	1	2	2	2	2	2	1		x	x		1	1	2	1	2	1	1
1887	1887	2	4	2	4	1	2	1	NA	1	0	0	0	0	0	0	0	0	1	0	0	0	0	1	0	0	0	0	1	0	0	2	2	2	2	1	2	4					1	2	4	4	1	1	1
1888	1888	NA	4	NA	6	NA	3	3	NA	1	0	0	0	0	0	0	0	0	0	0	1	0	0	1	1	0	0	0	1	1	0	1	2	2	2	1	1	1		x	x		1	1	1	4	1	1	1
1890	1890	2	5	3	8	2	3	3	2	1	0	0	0	0	0	0	1	0	0	1	0	1	0	1	1	0	0	0	1	1	0	1	2	1	2	2	1	1		x	x		1	3	3	2	2	1	2
1891	1891	1	4	2	1	2	3	2	2	1	0	0	0	0	1	0	0	0	1	0	0	0	0	1	0	0	0	0	0	0	1	3	2	2	2	2	2	1			x	x	1	5	2	2	1	1	1
1892	1892	2	4	2	2	2	1	2	2	1	0	0	0	0	0	0	0	0	1	0	0	0	0	1	0	0	0	0	1	0	0	1	2	2	2	1	2	1		x	x		1	1	1	1	1	1	1
1893	1893	2	5	2	3	1	3	2	2	1	0	0	1	0	0	0	0	1	0	1	0	0	1	0	1	0	0	1	0	1	0	1	2	2	1	2	1	1		x	x		1	2	2	2	3	1	1
1894	1894	2	4	3	1	1	3	3	2	1	0	0	0	0	0	0	0	0	0	0	1	0	0	0	0	1	0	0	0	0	1	1	2	2	2	2	2	1				x	1	4	4	5	2	2	2
1895	1895	3	4	4	2	1	3	3	2	1	0	0	0	1	0	0	0	0	1	0	0	0	0	1	0	0	0	0	0	0	1	4	2	2	2	1	2	3					1	1	1	2	2	2	1
1896	1896	1	5	2	3	1	3	2	1	1	0	0	0	0	0	0	0	0	1	1	0	0	0	1	1	0	0	0	1	1	0	5	2	2	2	1	1	4					1	2	1	2	2	1	1
1897	1897	4	7	7	4	1	3	2	2	1	1	0	0	0	0	0	0	1	0	0	0	0	1	0	0	0	0	1	0	0	0	1	1	2	1	2	1	1		x	x	x	1	2	2	3	3	2	2
1898	1898	3	4	4	2	2	3	3	2	1	0	0	0	0	0	0	0	0	0	0	1	0	0	0	0	1	0	0	0	0	1	5	2	2	2	3	3	4					1	2	4	2	2	2	2
1900	1900	3	5	2	3	1	3	2	2	1	0	0	1	0	0	0	0	1	0	1	0	0	1	0	1	0	0	1	1	1	0	4	2	2	1	3	3	4					1	3	4	2	2	2	2
1901	1901	1	4	2	3	1	1	1	NA	1	0	0	0	0	0	0	0	0	0	1	1	0	0	0	1	1	0	1	1	1	0	1	2	NA	1	NA	1	1			x	x	1	2	2	2	NA	NA	2
1902	1902	1	3	2	4	3	3	3	1	0	0	0	0	0	1	0	1	0	1	1	0	1	0	1	1	0	1	0	1	1	0	5	2	2	2	1	1	1	x				1	5	3	NA	5	3	3
1903	1903	2	5	3	1	2	3	2	1	1	0	0	1	0	1	0	0	0	0	1	0	0	0	0	1	0	0	0	0	1	0	2	2	3	2	3	1	1				x	1	2	1	2	2	2	2
1904	1904	1	5	2	6	2	3	2	1	1	0	0	0	0	0	0	0	0	1	0	0	0	0	1	0	0	0	0	1	0	0	5	1	3	2	3	2	3					1	3	3	3	3	3	3
1905	1905	1	3	2	3	1	3	3	2	1	0	0	0	0	0	0	0	0	1	0	0	0	0	0	0	1	0	0	0	0	1	1	2	2	1	1	3	1	x				1	2	3	1	1	1	1
1906	1906	4	5	4	7	1	3	1	NA	1	0	0	0	0	0	0	0	0	0	0	1	0	0	0	0	1	0	0	0	0	1	5	2	2	2	2	2	3					1	NA	1	NA	NA	1	NA
1907	1907	1	4	2	4	1	1	2	1	1	0	0	0	0	0	0	0	0	0	0	1	0	0	1	0	0	0	0	1	0	0	1	2	2	2	1	2	1				x	1	1	1	1	1	1	1
1908	1908	1	3	2	3	1	3	3	2	1	0	0	0	0	0	0	0	0	1	0	0	0	0	0	0	0	0	0	0	0	0	5	2	2	2	2	2	3					1	2	2	4	4	2	2
1909	1909	1	3	2	3	1	3	3	2	1	0	0	0	0	0	0	0	0	1	0	0	0	0	1	0	0	0	0	1	0	0	1	2	3	NA	1	3	1	x				1	5	1	5	5	1	1
1910	1910	4	5	2	3	1	3	3	2	1	0	0	0	0	0	0	0	0	0	0	1	0	0	0	0	1	0	0	0	0	1	1	2	2	2	2	2	1		x	x		1	1	1	5	1	1	1
1911	1911	1	3	2	2	3	1	2	2	1	0	0	0	0	0	0	0	0	1	0	0	0	0	1	0	0	0	0	1	0	0	5	2	2	2	2	2	1		x	x		1	1	1	5	5	1	1
1912	1912	2	5	3	2	2	3	3	NA	1	0	0	1	0	0	0	0	0	1	1	0	0	0	1	1	0	0	0	1	1	0	4	2	1	2	1	1	1		x	x		1	1	3	3	1	1	1
1913	1913	4	5	2	3	1	3	2	1	1	1	0	0	0	0	0	0	0	0	0	1	0	0	0	0	1	0	1	0	0	0	5	2	2	1	2	2	4					1	1	1	2	1	1	1
1914	1914	2	4	3	1	2	3	3	2	1	0	0	1	0	0	0	1	0	1	1	0	0	0	0	0	1	0	0	0	0	1	2	2	3	3	1	1	4					1	2	3	4	3	2	2
1915	1915	1	4	2	4	1	3	2	2	1	0	0	0	0	0	0	0	1	1	0	0	0	0	1	0	0	0	0	0	0	0	5	2	2	1	NA	3	4					1	5	2	5	5	2	2
1918	1918	2	2	2	4	1	3	2	1	1	0	0	0	0	0	0	0	0	0	0	1	0	0	0	0	1	0	0	0	0	1	5	2	2	2	2	2	3					1	4	2	3	2	2	2
1919	1919	3	6	1	8	1	3	1	NA	1	0	0	0	0	0	0	0	0	0	0	1	0	0	0	0	1	0	0	0	0	1	5	2	2	2	2	2	3					1	1	3	1	4	1	1
1920	1920	1	4	4	1	2	3	2	1	1	0	0	1	0	0	0	0	0	0	1	0	0	0	1	1	0	0	0	1	1	0	3	2	3	2	2	3	4					1	2	2	3	2	1	1
1922	1922	1	5	3	3	1	3	3	2	1	0	0	0	0	0	0	0	0	0	0	1	0	0	0	0	1	0	0	1	0	0	3	2	2	2	1	3	4					1	4	2	3	1	1	3
1923	1923	2	4	1	4	1	3	1	NA	1	0	1	0	0	0	0	0	0	1	0	0	0	0	0	0	0	0	0	0	0	0	5	2	2	2	1	2	3					1	5	3	5	1	2	2
1925	1925	2	4	2	1	2	3	2	2	1	0	0	0	0	0	0	0	0	0	0	1	1	0	0	0	0	1	0	0	0	0	3	2	1	2	1	2	1			x		1	1	3	2	2	2	1
1926	1926	1	4	4	1	2	3	3	2	1	0	0	0	0	0	0	1	0	1	0	0	0	0	1	0	0	0	0	0	0	1	4	2	3	2	2	3	1			x	x	1	1	3	1	3	1	1
1927	1927	3	4	2	3	1	3	2	1	1	1	0	0	0	0	0	0	1	0	0	0	0	1	0	0	0	0	0	0	0	1	1	2	2	3	3	2	1				x	1	2	2	3	3	1	1
1928	1928	1	4	2	4	2	3	3	1	1	0	0	0	1	0	0	0	0	0	0	1	0	0	0	0	1	0	0	0	0	1	5	2	2	2	2	2	3					1	2	2	3	3	2	2
1929	1929	1	5	2	5	2	1	1	NA	1	0	0	0	0	0	0	0	0	0	0	1	0	0	0	0	1	0	0	0	0	1	5	2	2	2	2	2	3					1	5	3	5	2	2	4
1930	1930	2	5	2	3	1	3	3	2	1	0	1	0	0	0	0	0	0	1	0	0	0	0	1	0	0	0	1	1	0	0	5	2	2	3	1	2	1		x	x		1	1	1	3	1	1	1
1931	1931	1	4	3	1	2	3	1	NA	1	0	0	0	0	0	0	0	0	1	0	0	0	0	1	0	0	0	0	0	0	1	1	2	NA	NA	1	3	1			x		1	3	2	3	5	1	1
1932	1932	4	4	2	3	1	3	3	2	1	1	0	1	0	0	0	0	1	1	1	0	0	1	1	1	0	0	1	1	1	0	2	2	2	1	1	1	1		x			1	1	2	1	1	1	1
1933	1933	1	5	5	2	1	3	1	NA	1	0	0	1	0	0	0	0	0	1	0	0	0	0	1	0	0	0	0	1	0	0	1	2	2	2	2	2	1				x	1	5	2	5	5	2	5
1934	1934	1	5	2	6	2	3	3	2	1	0	0	0	0	0	0	0	0	0	0	1	0	0	0	0	1	0	0	0	0	1	1	1	2	2	2	2	1			x		1	3	3	1	3	3	3
1935	1935	2	5	4	1	2	3	2	2	1	0	0	0	0	0	0	0	0	0	0	1	0	0	0	0	1	0	0	0	0	1	4	2	2	2	2	2	1		x	x		1	2	2	1	5	2	2
1936	1936	1	4	2	4	1	3	3	1	1	0	0	0	0	0	1	0	0	1	0	0	0	0	1	0	0	0	0	1	0	0	1	2	NA	NA	1	NA	1			x	x	1	2	2	2	5	2	2
1937	1937	1	5	4	1	1	1	2	1	1	0	0	0	0	0	0	1	0	0	0	0	1	0	1	0	0	1	0	1	0	0	5	2	1	2	3	3	3					1	1	1	1	1	1	1
1938	1938	2	4	3	2	2	3	3	2	1	0	0	0	0	0	0	0	0	1	0	0	0	0	1	0	0	0	0	1	0	0	3	2	2	2	1	2	1	x				1	3	2	3	3	1	1
1939	1939	1	6	3	1	2	3	1	NA	1	0	0	0	0	0	0	1	0	0	0	0	1	0	0	0	0	1	0	0	0	0	1	2	1	2	2	2	1					1	NA	NA	NA	NA	2	NA
1940	1940	1	3	2	4	1	1	2	1	1	0	0	0	0	0	0	0	0	0	0	1	0	0	0	0	1	0	0	0	0	1	5	2	2	2	2	2	3					1	1	1	1	2	1	1
1941	1941	2	5	2	4	2	3	1	NA	0	0	0	0	1	0	0	0	0	0	0	1	0	0	0	0	1	0	0	0	0	1	5	2	2	2	2	2	3					1	4	4	4	4	1	1
1942	1942	1	5	2	5	1	3	3	2	1	0	0	0	1	0	0	0	0	0	0	1	0	0	0	0	1	0	0	0	0	1	5	2	2	2	2	2	3					1	5	1	5	5	1	1
1943	1943	2	5	5	1	2	3	1	NA	1	0	0	1	0	0	0	1	0	0	1	0	1	0	0	1	0	1	0	0	1	0	2	2	2	2	2	1	1				x	1	5	1	3	5	1	1
1944	1944	1	6	2	3	1	3	2	2	1	0	1	0	0	0	0	1	0	0	0	0	1	0	0	0	0	1	0	0	0	0	5	1	2	2	2	2	3					1	4	4	4	4	4	4
1945	1945	1	4	2	4	1	3	3	2	1	0	0	0	0	0	0	1	0	1	0	0	1	0	1	0	0	1	0	1	0	0	1	2	1	NA	1	1	2	x			x	1	1	3	1	2	1	1
1946	1946	2	5	3	3	1	3	1	NA	1	0	0	0	0	0	0	0	0	0	0	1	0	0	0	0	1	0	0	1	0	0	2	2	1	2	2	2	3					1	2	2	4	4	2	4
1947	1947	1	5	3	1	2	3	2	1	1	0	0	0	0	0	0	0	0	0	0	1	0	0	0	0	1	0	0	0	0	1	1	2	2	2	2	2	1		x	x		1	1	1	NA	5	1	1
1948	1948	2	6	4	1	2	3	2	2	1	0	0	0	0	0	0	0	0	1	0	0	1	0	1	0	0	1	0	1	0	0	5	1	2	2	1	2	3					1	2	3	2	2	1	1
1949	1949	3	5	4	1	2	1	1	NA	1	0	0	0	0	0	0	0	0	0	0	1	0	0	0	0	1	0	0	0	0	1	1	2	2	2	2	2	3					1	2	4	3	3	2	2
1951	1951	2	3	2	3	1	3	3	2	1	0	1	1	0	0	0	0	1	1	0	0	0	0	0	0	0	0	0	0	0	0	1	2	2	1	1	1	1			x	x	1	1	2	1	3	1	1
1952	1952	2	4	2	3	1	3	3	2	1	0	0	0	0	0	0	1	0	1	1	0	1	0	1	1	0	1	0	1	1	0	1	2	1	2	3	3	3					1	1	4	1	5	1	1
1953	1953	3	6	2	3	1	3	2	1	1	1	0	0	0	0	0	0	1	0	0	0	0	1	0	0	0	0	1	0	0	0	1	1	2	1	2	2	3					1	2	3	3	1	1	1
1954	1954	2	6	2	3	1	3	3	2	1	0	0	0	0	0	0	0	0	0	0	1	0	0	0	0	1	0	0	0	0	1	1	1	2	2	2	2	1			x	x	1	5	5	5	5	5	5
1955	1955	1	6	5	1	2	1	1	NA	1	0	0	0	0	0	0	0	0	0	0	1	0	0	0	0	1	0	0	0	0	1	5	1	2	2	2	2	3					1	3	1	3	3	2	2
1956	1956	2	6	5	2	2	1	2	1	1	0	0	0	0	0	0	0	0	0	0	1	0	0	1	0	0	0	0	1	0	0	5	1	2	2	2	2	3					1	3	3	3	3	3	3
1957	1957	2	5	5	2	2	3	1	NA	1	0	0	0	0	0	0	0	0	0	0	1	1	0	0	0	0	0	0	0	0	1	5	2	2	2	2	2	3					1	5	5	2	5	2	1
1958	1958	1	3	2	6	2	3	3	2	1	0	0	0	0	0	0	0	0	1	0	0	0	0	1	0	0	0	0	1	0	0	5	2	2	3	1	3	4					1	1	2	3	1	1	1
1959	1959	2	5	3	2	2	3	3	2	1	0	0	0	0	0	0	0	0	0	0	1	0	0	0	0	1	0	0	0	0	1	4	2	2	2	2	2	1		x	x	x	1	4	4	3	3	2	3
1960	1960	1	5	4	6	2	3	1	NA	1	0	0	0	0	0	0	1	0	0	0	0	1	0	1	0	0	1	0	1	0	0	1	2	2	2	2	2	1			x	x	1	1	5	5	5	1	1
1961	1961	4	6	2	1	2	3	2	2	1	0	0	1	0	0	0	0	0	0	0	1	0	0	0	0	1	0	0	0	0	1	5	1	2	2	2	2	3					1	2	3	3	3	1	1
1962	1962	3	6	5	1	2	3	1	NA	1	0	0	0	0	0	0	0	0	0	0	1	0	0	1	0	0	0	0	1	0	0	5	1	2	2	2	2	3					1	2	4	3	5	1	1
1963	1963	3	5	4	1	1	3	2	2	1	0	0	0	0	0	0	0	0	1	0	0	0	0	1	0	0	0	0	1	0	0	1	2	2	2	3	2	1				x	1	NA	2	2	5	2	2
1964	1964	1	6	2	3	1	1	1	NA	1	0	0	0	0	0	0	0	0	0	0	1	0	0	0	0	1	0	0	0	0	1	5	1	2	2	2	2	3					1	1	2	3	1	1	1
1965	1965	4	4	2	3	1	3	3	2	1	0	0	1	0	0	0	0	1	0	1	0	0	1	0	1	0	0	1	0	1	0	1	2	2	1	2	1	1	x	x			1	4	4	4	3	3	3
1966	1966	1	6	5	2	1	3	1	NA	1	0	0	0	0	0	0	0	0	1	1	0	0	0	1	1	0	0	0	1	1	0	5	1	2	2	1	1	3					1	5	5	5	5	5	5
1967	1967	1	6	2	4	2	1	1	NA	1	0	0	0	0	0	0	0	0	0	0	1	0	0	0	0	1	0	0	0	0	1	5	1	2	2	3	2	3					1	5	2	2	2	2	2
1968	1968	2	6	4	7	2	3	2	2	1	0	0	0	0	0	0	0	0	0	0	1	0	0	0	0	1	0	0	0	0	1	5	2	2	2	2	2	3					1	5	4	4	5	5	2
1969	1969	4	6	6	2	2	2	1	NA	1	0	0	0	0	0	0	0	0	0	0	1	0	0	0	0	1	0	0	0	0	1	2	1	2	2	2	2	3					2	4	4	2	4	4	1
1970	1970	1	5	3	2	2	3	3	2	1	0	0	1	0	0	0	1	0	1	1	0	1	0	1	1	0	1	0	1	1	0	1	2	2	2	1	1	1		x	x		1	3	4	2	4	2	2
1971	1971	1	6	3	7	1	3	1	NA	1	0	0	0	0	0	0	0	0	0	1	0	0	0	0	1	0	0	0	0	1	0	4	2	2	2	2	1	1		x	x		1	5	3	3	3	5	5
1972	1972	2	6	5	2	1	3	2	1	1	0	0	0	0	0	0	0	0	0	0	1	0	0	0	0	1	0	0	1	0	0	1	2	2	2	2	2	1			x	x	1	2	2	2	5	2	2
1973	1973	2	5	2	4	1	3	3	2	1	0	0	0	0	0	0	0	0	0	0	1	0	0	0	0	1	0	0	0	0	1	1	2	2	2	2	2	1	x				1	1	1	5	1	1	1
1975	1975	1	3	2	3	1	3	3	2	1	0	0	1	0	0	0	0	0	1	0	0	0	0	0	0	0	0	0	0	0	0	5	2	3	3	1	1	1			x		1	1	2	5	1	2	2
1976	1976	1	NA	3	1	2	3	1	NA	1	0	0	0	0	0	0	0	0	1	1	0	0	0	1	1	0	0	0	1	0	0	4	2	2	2	1	1	4					1	5	2	3	5	1	1
1977	1977	1	4	2	4	2	3	3	2	1	0	0	0	0	0	0	0	0	0	1	0	0	0	1	1	0	1	0	1	1	0	1	2	2	2	3	1	1		x	x		1	1	3	1	5	2	2
1978	1978	4	5	4	1	2	3	1	NA	1	0	0	1	0	0	0	0	0	1	1	0	0	0	1	1	0	0	0	1	1	0	5	2	2	2	1	1	3					1	3	3	3	2	2	2
1979	1979	1	6	2	5	2	1	1	NA	1	0	0	0	0	0	0	0	0	0	0	1	0	0	0	0	1	0	0	0	0	1	5	2	2	2	2	2	1				x	1	5	5	5	5	1	1
1980	1980	1	4	2	7	2	3	3	1	1	0	0	0	0	0	0	0	0	1	0	0	0	0	1	0	0	0	0	0	0	0	5	2	2	2	1	3	1		x	x		1	5	5	5	5	5	5
1981	1981	2	3	2	4	2	3	3	2	1	0	0	1	0	0	0	1	1	1	1	0	1	1	1	1	0	0	1	1	1	0	1	2	3	1	1	1	1				x	1	3	3	3	3	2	2
1982	1982	3	4	3	1	1	1	2	1	1	0	0	0	0	0	0	0	0	0	0	1	0	0	0	0	1	0	0	0	0	1	4	2	2	2	2	2	3					1	5	2	1	5	1	1
1983	1983	2	5	2	7	2	3	1	NA	0	0	0	1	0	0	0	0	0	1	1	0	0	0	1	1	0	0	0	1	1	0	1	2	2	2	1	1	1			x		1	2	2	2	2	2	1
1985	1985	1	5	4	7	1	3	1	NA	1	0	0	0	0	0	1	0	0	0	0	1	0	0	0	0	1	0	0	0	0	1	5	2	2	2	2	2	3					1	3	2	2	5	2	5
1986	1986	1	5	3	6	2	3	2	1	1	0	0	0	0	0	0	0	0	0	0	1	0	0	0	0	1	0	0	0	0	1	1	2	2	2	2	2	1				x	1	3	3	3	3	3	3
1987	1987	1	6	2	4	1	3	3	2	1	0	0	0	0	0	0	0	0	0	0	1	0	0	0	0	1	0	0	0	0	1	5	1	2	2	2	2	4					1	2	1	2	5	2	1
1988	1988	2	3	2	3	1	3	2	2	1	1	0	1	0	0	0	0	0	1	1	0	0	0	0	0	1	0	0	0	0	1	5	2	3	1	1	1	1	x		x		1	2	2	3	3	3	2
1990	1990	4	6	2	3	1	3	3	2	1	0	0	0	0	0	0	0	0	0	0	1	0	0	0	0	1	0	0	0	0	1	5	2	2	2	2	2	3					1	2	4	4	2	2	2
1991	1991	2	6	2	4	1	3	2	1	1	0	0	0	0	0	0	0	0	0	0	1	0	0	0	0	1	0	0	0	0	1	5	1	2	2	2	2	3					1	5	3	5	5	5	5
1992	1992	3	4	3	4	2	3	2	1	1	0	0	0	0	0	0	0	0	0	0	1	0	0	0	0	1	0	0	0	0	1	5	2	2	2	2	2	3					2	4	4	3	4	3	3
1993	1993	2	5	4	2	2	3	2	1	1	0	0	0	0	0	0	0	0	0	0	1	0	0	0	0	1	0	0	0	0	1	2	2	2	2	2	2	3					1	5	2	5	5	2	5
1995	1995	1	5	4	1	3	1	3	2	1	0	0	0	0	0	0	0	0	1	0	0	0	0	1	0	0	0	0	1	0	0	4	2	2	2	1	2	4					1	1	5	3	5	1	5
1996	1996	1	6	3	1	2	3	1	NA	1	0	0	0	0	0	0	0	0	0	0	1	0	0	0	0	1	0	0	0	0	1	2	1	2	2	2	2	1				x	1	1	2	3	3	1	1
1997	1997	4	6	2	3	1	3	2	1	1	0	0	1	0	0	0	0	0	0	1	0	0	0	0	1	0	0	0	0	1	0	1	2	2	3	2	1	1	x	x	x	x	1	3	3	3	2	1	1
1998	1998	1	4	2	4	2	3	3	2	1	0	0	0	0	0	0	1	0	0	0	0	1	0	0	0	0	1	0	1	0	0	1	1	3	2	2	2	1	x		x	x	1	2	3	3	5	2	2
1999	1999	3	5	3	1	2	3	1	NA	1	0	0	0	0	0	0	0	0	0	0	1	0	0	0	0	1	0	0	0	0	1	5	2	2	2	2	2	3					1	4	4	4	3	2	2
2000	2000	1	5	5	1	2	1	2	1	1	0	0	0	0	0	0	0	0	0	0	1	0	0	0	0	1	0	0	0	0	1	5	2	3	NA	NA	NA	3					1	2	3	3	5	1	1
2001	2001	1	4	3	1	2	3	2	2	1	0	0	1	0	0	0	0	0	1	0	0	0	0	1	0	0	0	0	1	0	0	2	2	NA	NA	1	1	1		x	x		1	2	2	2	2	2	2
2002	2002	1	4	4	1	2	1	3	2	1	0	0	0	0	0	0	0	0	1	0	0	0	0	1	0	0	0	0	1	0	0	1	2	2	2	2	3	1			x	x	1	5	4	5	5	5	5
2003	2003	4	5	3	1	2	3	1	NA	1	0	0	1	0	0	0	0	0	1	1	0	0	0	1	1	0	0	0	1	1	0	5	2	2	2	1	1	3					1	1	1	1	1	1	1
2004	2004	3	4	1	3	1	3	2	2	1	1	0	0	0	0	0	0	1	1	0	0	0	1	1	0	0	0	1	1	0	0	1	2	2	1	1	NA	1	x				1	3	3	4	2	2	2
2005	2005	2	6	4	2	2	3	1	NA	1	0	0	0	0	0	0	0	0	0	0	0	0	0	1	0	0	0	0	1	0	0	1	2	2	2	1	2	1		x	x		1	1	3	1	2	1	1
2006	2006	2	6	2	7	2	3	2	1	1	0	0	1	0	0	0	0	0	0	1	0	0	0	0	1	0	0	0	0	1	0	1	1	2	2	3	1	4					1	2	1	3	5	2	1
2007	2007	1	6	3	2	2	3	2	2	1	0	0	0	0	0	0	0	0	0	0	1	0	0	0	0	1	0	0	0	0	1	5	1	2	2	2	2	3					1	1	1	1	1	1	1
2008	2008	4	6	1	8	1	3	2	2	1	0	0	0	0	0	0	0	0	0	0	1	0	0	0	0	1	0	0	0	0	1	1	2	2	2	2	2	1		x	x		1	1	2	3	1	1	1
2009	2009	1	5	3	1	2	3	3	1	1	0	0	1	0	0	0	0	0	0	1	0	0	0	1	1	0	0	0	1	1	0	5	1	2	2	1	1	3					1	5	2	3	5	1	2
2011	2011	1	3	2	4	1	3	1	NA	1	0	0	0	0	1	0	0	0	1	0	0	0	0	1	0	0	0	0	1	0	0	5	2	2	2	1	3	1	x				1	2	2	1	2	1	2
2012	2012	1	6	2	3	1	3	3	2	1	0	0	0	0	0	0	1	0	0	0	0	1	0	0	0	0	1	0	0	0	0	5	1	2	2	2	2	1	x	x	x		1	5	5	5	5	1	1
2013	2013	4	4	1	4	2	3	1	NA	1	0	0	0	0	0	0	0	0	0	0	1	0	0	1	0	0	0	0	1	0	0	5	2	2	2	2	2	3					1	1	1	3	5	1	1
2014	2014	1	3	2	4	1	2	1	NA	1	0	0	0	0	0	0	0	0	0	0	1	0	0	0	0	1	0	0	0	0	1	5	2	2	2	2	2	3					1	1	1	2	2	1	1
2015	2015	3	6	3	5	1	3	1	NA	1	0	0	0	0	0	0	0	0	0	0	1	0	0	0	0	1	0	0	0	0	1	4	2	2	2	2	2	3					1	1	4	1	5	1	1
2016	2016	1	4	4	1	2	3	1	NA	1	0	0	1	0	0	0	0	0	0	0	1	0	0	0	1	0	0	0	0	1	0	1	2	3	2	2	1	1	x				1	2	2	1	5	1	2
2017	2017	1	4	3	2	1	3	3	2	1	0	0	0	0	0	0	0	0	1	0	0	0	0	1	0	0	0	0	0	0	1	3	2	2	2	1	2	3					1	4	4	1	1	1	1
2019	2019	3	5	2	6	2	2	3	2	1	0	0	0	0	0	0	0	0	1	0	0	1	0	0	0	0	1	0	0	0	0	5	2	1	2	2	2	3					2	4	4	4	4	4	4
2021	2021	4	4	1	8	1	3	2	2	1	1	0	0	0	0	0	1	1	0	0	0	1	0	0	0	0	0	0	0	0	1	1	2	1	1	2	1	1		x	x		1	2	2	3	2	1	1
2022	2022	2	4	1	7	2	3	1	NA	1	0	0	0	0	0	0	0	0	0	0	1	0	0	0	0	1	0	0	0	0	1	5	2	2	2	3	2	1			x	x	1	5	5	5	5	5	1
2023	2023	4	4	7	1	3	3	3	2	1	0	0	0	0	0	0	1	0	0	0	0	1	0	0	0	0	0	0	0	0	0	3	2	1	NA	NA	NA	3					1	1	3	4	1	1	1
2024	2024	1	6	4	1	2	3	1	NA	1	0	0	0	1	0	0	0	0	0	0	1	0	0	0	0	1	0	0	0	0	1	5	1	2	2	2	2	3					1	1	NA	NA	NA	1	1
2025	2025	1	5	2	4	3	3	1	NA	1	0	0	0	0	0	0	1	0	0	0	0	1	0	0	0	0	1	0	0	0	0	1	2	1	2	3	2	1				x	1	1	2	1	1	1	1
2026	2026	2	4	3	2	2	3	3	2	1	0	0	1	0	0	0	0	0	0	1	0	0	0	0	1	0	0	0	0	1	0	1	2	2	2	2	1	1		x	x		1	5	2	1	5	2	1
2027	2027	2	6	5	1	1	3	2	1	1	0	0	0	0	0	0	1	0	0	0	0	1	0	0	0	0	1	0	0	0	0	5	1	1	2	2	2	1		x	x		1	2	2	4	5	2	2
2028	2028	1	4	4	1	1	3	3	2	1	0	0	0	0	0	0	0	0	1	0	0	0	0	1	1	0	0	0	1	1	0	1	2	2	2	1	1	1			x		1	2	2	3	3	1	1
2029	2029	2	5	2	3	1	3	2	2	1	0	0	1	0	0	1	0	0	0	1	0	0	0	0	1	0	0	0	0	1	0	1	2	2	2	2	1	1		x	x		1	1	2	4	1	1	1
2030	2030	4	5	1	3	1	3	3	2	1	1	1	1	0	0	0	0	0	1	1	0	1	0	1	1	0	1	0	1	1	0	1	2	3	2	1	1	1		x	x	x	1	4	4	4	1	1	1
2031	2031	1	3	2	2	2	3	2	2	1	0	0	0	0	0	0	0	0	1	0	0	0	0	0	0	0	0	0	0	0	0	1	2	NA	NA	1	NA	1			x	x	1	2	2	1	5	1	1
2032	2032	1	3	2	3	1	3	2	1	1	0	0	1	0	0	0	0	0	0	1	0	0	0	0	1	0	0	0	0	1	0	1	2	2	2	2	1	1		x	x	x	1	1	4	2	1	1	1
2034	2034	1	5	3	3	1	1	1	NA	1	0	0	0	0	0	0	0	0	0	0	1	0	0	0	0	1	0	0	0	0	1	4	2	2	2	3	2	4					1	2	4	2	5	3	2
2035	2035	1	6	6	7	1	3	1	NA	1	0	0	0	0	0	0	0	0	0	0	1	1	0	0	0	0	1	0	0	0	0	5	2	2	2	3	2	4					1	2	3	4	3	2	1
2036	2036	1	4	3	2	2	3	2	2	1	0	0	0	0	0	0	1	0	1	0	0	1	0	1	0	0	1	0	1	0	0	1	2	1	2	1	1	1		x	x	x	1	1	3	1	5	1	1
2037	2037	1	3	3	3	1	3	2	1	1	0	0	0	0	0	0	0	0	0	0	1	0	0	0	0	1	0	0	0	0	1	5	2	2	2	2	2	3					1	3	4	3	3	3	3
2038	2038	2	4	2	3	1	3	1	NA	1	0	0	0	0	0	0	1	0	0	0	0	0	0	0	0	0	0	0	0	0	0	5	2	2	2	2	2	1	x				1	1	1	1	1	1	1
2039	2039	3	5	2	4	1	3	1	NA	1	0	0	0	0	0	0	0	0	0	0	1	0	0	0	0	1	0	0	0	0	1	3	2	3	2	2	2	3					1	3	3	3	3	3	3
2040	2040	2	3	2	3	1	3	3	2	1	0	0	1	0	0	0	0	0	1	1	0	0	0	0	0	1	0	0	0	0	1	5	2	1	2	1	1	4					1	2	4	4	3	1	1
2041	2041	2	3	2	4	1	3	3	2	1	0	0	0	0	0	0	0	0	1	0	0	0	0	0	0	0	0	0	0	0	0	5	2	2	2	2	2	3					1	4	4	3	1	1	1
2042	2042	3	6	1	4	1	3	2	2	1	0	0	0	0	0	0	0	0	0	0	1	0	0	0	0	1	0	0	0	0	1	5	2	2	2	2	2	3					1	3	3	4	4	2	3
2043	2043	1	5	2	1	2	1	1	NA	1	0	0	0	0	0	0	0	0	0	0	1	0	0	0	0	1	0	0	0	0	1	2	2	2	2	2	2	1		x	x		1	3	4	4	3	2	3
2044	2044	3	4	2	3	1	3	2	1	1	1	0	1	1	0	0	1	0	1	1	0	1	0	1	1	0	1	0	1	1	0	1	2	1	3	1	1	4					1	1	3	3	5	1	1
2045	2045	2	5	2	3	1	2	3	2	1	0	0	0	0	1	0	0	0	1	0	0	0	0	1	0	0	0	0	1	0	0	5	2	2	2	1	2	1	x			x	1	1	3	3	4	4	3
2046	2046	1	5	2	4	2	3	2	2	0	0	0	0	0	0	1	0	0	0	0	1	0	0	0	1	0	0	0	1	0	0	2	2	2	2	2	2	1				x	1	5	2	2	5	5	5
2047	2047	4	6	2	2	1	2	1	NA	1	0	0	0	0	0	0	0	0	0	0	1	0	0	0	0	1	0	0	0	0	1	1	2	2	2	2	2	3					1	5	2	2	5	2	2
2048	2048	2	6	2	4	1	3	1	NA	1	0	0	0	0	0	0	0	0	0	0	1	0	0	0	0	1	0	0	0	0	1	5	1	2	2	2	2	3					1	1	1	1	1	1	1
2049	2049	1	4	3	1	2	3	2	1	1	0	0	0	0	0	0	0	0	0	0	1	1	0	1	0	0	1	0	1	0	0	4	2	2	2	3	2	1		x	x		1	2	2	2	2	1	1
2050	2050	3	5	2	3	1	3	2	2	1	1	0	0	0	0	0	0	1	0	0	0	0	1	0	0	0	0	1	0	0	0	1	2	2	1	2	2	1				x	1	4	3	4	4	3	3
2051	2051	2	5	3	1	1	3	1	NA	1	0	0	0	0	0	0	0	0	0	0	1	0	0	0	0	1	0	0	0	0	1	5	2	2	2	2	2	3					1	1	NA	1	NA	5	1
2052	2052	1	4	2	3	1	3	3	2	1	0	0	0	0	0	0	0	0	1	0	0	0	0	0	0	1	0	0	0	0	1	1	2	2	2	3	2	1	x	x	x	x	1	1	1	1	1	1	1
2053	2053	2	5	2	8	1	2	2	1	1	0	0	0	0	0	0	0	0	0	0	1	0	0	0	0	1	0	0	0	0	1	4	2	2	2	2	2	3					1	1	4	1	3	1	1
2054	2054	1	4	2	3	1	3	2	2	1	0	0	0	0	0	1	0	0	1	1	0	0	0	1	1	0	0	0	1	1	0	5	2	2	2	1	1	3					1	2	1	2	2	1	1
2055	2055	1	5	3	2	1	3	1	NA	1	0	0	0	0	0	0	0	0	0	0	1	0	0	0	0	1	0	0	0	0	1	5	2	2	2	2	2	3					1	5	5	5	5	2	2
2056	2056	1	4	3	2	2	3	1	NA	1	0	0	0	0	0	0	0	0	1	0	0	0	0	1	0	0	0	0	0	0	1	2	2	2	2	2	2	4					1	1	2	5	2	1	1
2057	2057	1	5	3	1	2	1	2	1	1	0	0	0	0	0	0	1	0	1	0	0	1	0	1	0	0	1	0	1	0	0	3	1	1	2	1	2	1				x	1	1	2	1	2	1	1
2058	2058	1	3	2	3	1	3	2	2	1	1	0	1	0	0	0	0	1	0	0	0	0	0	0	0	1	0	0	0	0	1	5	2	2	1	1	1	3					1	1	1	1	1	1	1
2059	2059	1	4	2	3	1	3	1	NA	1	0	0	0	0	0	0	0	0	0	0	1	0	0	1	0	0	0	0	1	0	0	1	2	2	2	3	2	1	x				1	3	4	2	4	2	2
2060	2060	1	4	3	3	1	3	2	1	1	0	0	0	0	0	0	0	1	1	0	0	0	1	1	0	0	0	1	1	0	0	5	2	NA	1	1	NA	1		x	x		1	3	2	4	2	1	1
2061	2061	3	4	2	3	1	3	3	2	1	0	0	0	0	0	0	0	0	1	1	0	0	0	1	1	0	0	0	1	0	0	5	2	2	3	1	1	3					1	1	3	2	5	1	1
2062	2062	2	6	3	2	1	1	2	1	1	0	0	0	0	0	0	0	0	0	0	1	0	0	0	0	1	0	0	0	0	1	4	2	2	2	2	2	1			x	x	1	3	3	3	5	2	3
2063	2063	1	4	4	7	2	3	1	NA	1	0	0	0	0	0	0	0	0	0	0	1	1	0	0	0	0	1	0	0	0	0	1	2	2	2	2	3	1		x	x		1	2	2	5	5	2	5
2065	2065	2	3	2	3	1	3	2	2	0	0	0	1	0	0	0	0	0	0	1	0	0	0	0	1	0	0	0	0	1	0	2	2	2	1	2	1	1					1	3	4	3	3	2	2
2066	2066	2	5	1	7	1	3	3	2	1	0	0	0	0	0	0	0	0	0	0	1	0	0	0	0	1	0	0	0	0	1	1	2	2	2	2	2	1			x	x	1	1	4	4	5	5	1
2068	2068	1	5	2	3	1	3	3	2	1	0	0	0	0	0	0	0	0	0	0	1	0	1	0	0	0	0	1	0	0	0	4	NA	2	3	2	2	4					1	2	3	3	2	1	1
2069	2069	1	4	4	2	2	3	1	NA	1	0	0	0	0	0	0	0	0	0	0	1	0	0	0	0	1	0	0	0	0	1	5	1	2	2	2	2	4					1	1	1	1	1	1	1
2070	2070	4	6	3	3	1	3	3	1	1	0	0	0	0	0	0	0	0	0	0	1	0	0	0	0	1	0	0	0	0	1	1	2	2	2	2	2	NA					NA	2	3	3	4	1	1
2071	2071	2	4	3	6	2	3	3	2	1	0	0	0	0	0	0	0	0	0	0	1	0	0	0	0	1	0	0	0	0	1	5	2	2	2	2	2	1			x		1	5	2	2	1	2	2
2072	2072	1	3	3	2	2	3	1	NA	1	0	0	1	0	0	0	0	0	1	1	0	0	0	0	0	0	0	0	0	0	0	5	2	2	2	2	1	1		x	x		1	NA	4	3	5	1	1
2074	2074	2	5	3	1	2	3	2	2	1	0	0	0	0	0	0	0	0	0	0	1	0	0	0	0	1	0	0	0	0	1	2	2	2	2	2	2	1			x	x	1	1	3	3	2	2	2
2075	2075	2	5	3	2	2	3	3	2	1	0	0	0	0	0	0	0	0	0	0	1	0	0	0	0	0	1	0	0	0	0	1	2	2	2	2	2	1		x	x		1	2	3	3	3	1	1
2076	2076	2	7	7	1	2	2	1	NA	1	0	0	0	0	0	0	0	0	0	0	1	0	0	0	0	1	0	0	1	0	0	1	1	2	2	2	2	1		x	x		1	3	4	4	2	2	2
2077	2077	1	4	3	2	2	3	1	NA	1	0	0	0	0	0	0	0	0	1	0	0	0	0	1	0	0	0	0	0	0	1	2	2	2	2	2	2	4					1	1	2	5	2	2	1
2078	2078	2	5	2	4	2	3	2	1	1	0	0	0	0	0	0	0	0	1	0	0	0	0	1	1	0	0	0	1	1	0	5	2	2	2	1	3	1	x				1	2	3	2	2	2	2
2079	2079	2	5	4	1	3	3	2	1	1	0	0	0	0	0	0	0	1	1	0	0	1	1	1	0	0	0	0	0	0	0	1	2	2	1	1	3	1	x	x	x	x	1	2	1	1	5	1	1
2080	2080	1	5	2	3	1	3	3	2	1	0	0	1	0	0	0	0	0	0	0	1	0	0	0	0	1	0	0	0	0	1	5	2	2	2	2	2	3					1	2	1	2	2	2	2
2082	2082	1	4	2	3	1	2	2	2	1	0	0	1	0	0	1	0	0	0	1	0	0	0	0	1	0	0	0	0	1	0	1	2	2	2	2	1	1		x	x	x	1	2	2	2	2	2	2
2084	2084	2	4	2	3	1	3	2	2	1	0	0	0	0	0	0	0	0	1	0	0	0	0	1	0	0	0	0	1	0	0	1	1	NA	NA	1	NA	1			x	x	1	1	4	3	2	1	1
2085	2085	2	4	3	1	2	3	1	NA	1	0	0	0	0	0	0	0	0	0	0	1	0	0	1	0	0	0	0	1	0	0	2	2	2	2	2	2	3					1	1	1	3	1	1	1
2086	2086	1	6	2	5	2	3	2	1	1	0	0	0	0	0	0	1	0	0	0	0	1	0	0	0	0	1	0	0	0	0	1	2	1	NA	NA	NA	1		x	x		1	1	4	3	2	2	1
2088	2088	2	5	3	3	1	3	1	NA	1	0	0	0	0	0	0	0	0	0	0	1	0	0	0	0	1	0	0	1	0	0	1	2	2	2	2	2	1	x		x	x	1	1	1	3	5	1	1
2090	2090	2	6	2	7	2	3	3	2	1	0	0	1	0	0	0	0	0	1	1	0	0	0	1	1	0	0	0	1	1	0	2	2	2	2	1	1	4					1	2	2	2	2	2	2
2092	2092	1	4	3	1	2	3	2	1	1	0	0	0	0	0	0	0	0	0	0	1	0	0	0	0	1	0	0	0	0	1	1	2	2	2	2	2	1		x	x		1	2	2	2	2	1	1
2093	2093	4	4	2	3	1	3	1	NA	1	1	0	1	0	0	0	0	1	0	1	0	0	1	0	1	0	0	1	0	1	0	1	2	2	1	1	1	1		x	x		1	1	1	2	2	1	1
2094	2094	1	5	2	3	1	3	3	1	1	0	0	0	0	0	0	0	0	0	0	1	0	0	0	0	1	0	0	0	0	1	5	2	2	2	3	3	3					1	2	3	3	2	2	2
2095	2095	1	4	3	1	2	3	1	NA	1	0	0	1	0	0	0	0	0	1	0	0	0	0	1	0	0	0	0	0	0	1	1	2	2	2	1	3	1	x			x	1	3	2	1	2	1	1
2096	2096	1	4	2	7	2	3	3	2	1	0	0	0	0	0	0	0	0	0	0	1	0	0	0	0	1	0	0	0	0	1	3	1	3	2	2	2	1		x	x		1	2	3	2	3	2	3
2097	2097	1	6	2	5	1	3	2	2	1	0	0	0	0	0	0	0	0	0	0	1	0	0	0	0	1	0	0	0	0	1	5	1	2	2	2	2	3					1	5	3	2	5	2	2
2098	2098	4	4	2	4	2	3	NA	NA	0	0	0	1	0	0	0	1	0	0	1	0	1	0	0	1	0	0	0	0	0	1	1	2	1	2	3	1	2	x				1	1	1	3	1	1	1
2099	2099	1	4	2	4	2	1	3	2	1	0	1	0	0	0	0	0	0	0	0	1	0	0	0	0	1	0	0	0	0	1	5	2	2	2	2	2	3					1	1	1	1	1	1	1
2100	2100	2	4	2	7	1	3	1	NA	1	0	0	1	0	0	0	0	0	1	1	0	0	0	1	1	0	0	0	0	0	0	5	2	2	2	1	1	3					1	3	3	NA	2	2	2
2101	2101	1	4	2	3	1	3	2	2	1	0	0	0	0	0	0	0	0	0	0	1	0	0	0	0	1	0	0	0	0	1	5	2	2	2	2	2	3					1	2	2	2	5	2	2
2102	2102	1	5	5	2	1	3	2	2	1	0	0	0	0	0	0	0	0	0	1	0	0	0	0	1	0	0	0	0	1	0	1	2	2	2	2	1	1	x				1	1	1	1	2	1	1
2103	2103	2	4	3	1	2	3	2	1	1	0	0	0	0	0	0	0	0	0	0	1	0	0	0	0	1	0	0	0	0	1	1	2	2	2	2	2	1			x	x	1	2	3	3	5	1	1
2104	2104	1	4	2	4	2	3	2	2	1	0	0	1	0	0	0	0	0	1	1	0	0	0	1	1	0	0	0	1	1	0	5	2	2	2	1	1	3					1	1	1	1	1	1	1
2105	2105	1	3	2	3	1	3	2	1	1	0	0	0	0	0	0	0	0	1	0	0	0	0	1	0	0	0	0	1	0	0	5	2	2	2	1	2	1	x				1	1	2	3	1	1	1
2106	2106	1	4	4	1	3	3	3	2	1	0	0	1	1	1	0	0	0	0	0	1	0	0	0	0	1	0	0	0	0	1	1	1	2	2	2	2	1					1	4	NA	3	3	1	1
2107	2107	1	4	4	1	2	3	1	NA	1	0	0	0	0	0	0	0	0	0	0	1	0	0	0	0	1	0	0	0	0	1	3	2	2	2	3	2	1	x			x	1	1	4	3	1	1	1
2108	2108	1	4	2	3	1	3	3	2	1	0	0	0	0	0	0	0	0	0	0	1	0	0	0	0	1	0	0	0	0	1	5	2	2	2	2	2	3					1	1	1	3	2	1	2
2109	2109	1	5	3	1	2	1	1	NA	1	0	0	1	0	0	0	0	0	1	0	0	0	0	1	0	0	0	0	1	0	0	5	2	NA	NA	1	NA	3					1	NA	NA	NA	NA	NA	NA
2110	2110	2	4	4	1	1	3	1	NA	1	0	0	0	1	0	0	0	0	0	0	1	0	0	0	0	1	0	0	0	0	1	5	2	2	2	2	2	1			x		1	3	3	3	3	3	3
2111	2111	4	5	3	1	2	3	2	1	1	0	0	0	0	0	0	0	0	0	0	1	0	0	0	0	1	0	0	0	0	1	5	2	2	2	2	2	3					1	1	4	3	1	1	1
2112	2112	2	6	2	3	1	1	1	NA	1	0	0	0	0	0	0	0	0	0	0	1	0	0	0	0	1	0	0	0	0	1	5	1	2	2	2	2	3					1	1	1	1	1	1	1
2113	2113	4	4	3	3	1	3	3	1	1	1	0	0	0	0	0	0	1	1	0	0	0	1	1	0	0	0	0	0	0	0	3	2	2	1	1	NA	1		x	x		1	3	3	4	3	2	3
2114	2114	1	6	1	4	1	3	1	NA	1	0	0	0	1	0	0	0	0	0	0	1	0	0	0	0	1	0	0	0	0	1	5	2	2	2	2	2	3					1	2	5	4	1	1	1
2115	2115	1	4	3	1	2	3	2	1	1	0	0	1	0	0	0	1	0	1	0	0	1	0	1	0	0	1	0	1	0	0	1	2	2	2	2	2	2			x		1	1	3	2	1	1	1
2116	2116	1	4	2	4	2	3	3	1	1	0	0	0	1	0	0	0	0	1	0	0	0	1	1	0	0	0	1	1	0	0	5	2	2	3	3	3	1				x	1	1	1	3	5	1	1
2117	2117	1	4	2	3	1	3	3	2	1	0	0	0	0	0	0	0	0	1	0	0	0	0	1	0	0	0	0	0	0	0	5	2	2	2	1	3	3					1	1	1	1	1	1	1
2118	2118	2	5	4	1	2	3	1	NA	1	0	0	0	0	0	0	1	0	1	0	0	1	0	1	0	0	1	0	1	0	0	5	2	1	2	3	2	3					1	1	1	3	3	1	2
2119	2119	4	6	2	3	1	3	2	2	1	0	0	0	0	0	0	0	0	0	0	1	0	0	0	0	1	0	0	0	0	1	5	2	2	2	2	2	3					1	3	4	4	2	2	2
2120	2120	1	4	2	4	1	3	1	NA	1	0	0	0	0	0	0	0	0	0	0	1	0	0	0	0	1	0	0	0	0	1	2	2	2	2	2	2	4					1	1	1	4	1	1	1
2121	2121	2	6	2	4	1	3	1	NA	1	0	0	0	0	0	0	0	0	0	0	1	0	0	0	0	1	0	0	0	0	1	5	2	2	2	2	2	1				x	1	4	4	4	4	2	2
2123	2123	1	5	2	6	3	3	1	NA	1	0	0	0	0	0	0	0	0	0	0	1	0	0	0	0	1	0	0	0	0	1	1	2	2	2	2	2	1				x	1	5	5	5	5	1	1
2124	2124	4	6	1	7	2	3	3	2	1	0	0	1	0	0	1	1	0	0	1	0	1	0	0	1	0	0	0	0	1	0	1	2	1	NA	3	1	2	x				1	1	1	3	1	1	1
2125	2125	1	4	4	2	2	3	2	1	1	0	0	0	0	0	0	0	0	1	0	0	0	0	1	0	0	0	0	1	0	0	5	2	2	2	1	3	4					1	1	2	2	5	2	2
2126	2126	1	6	4	8	1	3	2	1	1	0	0	0	0	0	0	0	0	0	0	1	0	0	0	0	1	0	0	0	0	1	2	2	2	2	2	2	4					1	1	1	1	5	1	1
2127	2127	1	2	2	4	1	3	2	2	1	0	0	0	0	0	0	0	0	1	0	0	0	0	1	0	0	0	0	1	0	0	5	2	2	2	1	2	1	x			x	1	2	2	2	2	2	2
2128	2128	1	4	4	2	2	3	1	NA	1	0	0	1	0	0	0	1	0	0	0	0	0	0	0	0	1	0	0	0	0	1	1	2	1	2	2	3	2	x				1	2	2	3	1	1	1
2129	2129	3	4	2	3	1	2	3	1	1	0	0	0	0	0	0	0	1	0	0	0	0	1	0	0	0	0	1	0	0	0	1	2	NA	1	NA	NA	1				x	1	1	1	1	1	1	1
2130	2130	1	5	3	2	2	3	3	1	1	0	0	0	0	0	1	0	0	0	1	0	0	0	0	1	0	0	0	0	1	0	4	1	2	2	2	3	3					1	2	2	2	1	1	1
2131	2131	3	6	2	1	2	3	2	2	1	0	0	0	0	0	0	0	0	0	0	1	0	0	0	0	1	0	0	0	0	1	4	2	2	2	2	2	1	x			x	1	2	3	4	3	3	3
2132	2132	2	5	2	3	1	3	1	NA	1	0	0	0	0	0	0	0	0	0	0	1	0	0	0	0	1	0	0	0	0	1	5	2	2	2	2	2	3					1	3	2	3	3	1	1
2133	2133	2	5	5	8	1	3	1	NA	1	0	0	0	0	0	0	0	0	0	0	1	0	0	0	0	1	0	0	0	0	1	1	1	2	2	2	2	1				x	1	1	4	3	3	2	1
2135	2135	4	5	1	8	2	3	3	2	1	0	0	0	0	0	0	0	0	0	0	1	0	0	0	0	1	0	0	0	0	1	5	1	2	2	2	2	3					1	1	1	1	1	1	1
2136	2136	2	6	1	8	2	3	3	2	1	0	0	0	0	0	0	0	0	1	1	0	0	0	1	1	0	0	0	1	1	0	5	1	2	3	1	1	3					1	2	3	2	2	2	2
2137	2137	2	5	5	1	1	3	1	NA	1	0	0	0	0	0	0	0	0	0	0	1	0	0	0	0	1	0	0	0	0	1	5	2	2	2	2	2	3					1	1	1	1	1	1	1
2139	2139	1	4	3	3	1	3	2	2	1	0	0	0	0	0	0	0	0	1	0	0	0	0	1	0	0	0	0	1	0	0	5	2	2	2	1	2	3					1	5	5	5	5	1	5
2140	2140	1	6	2	4	2	1	3	1	1	0	0	0	0	0	0	0	0	0	0	1	0	0	1	0	0	0	0	0	0	1	5	1	2	2	2	2	3					1	2	1	2	2	1	1
2141	2141	1	5	2	3	1	3	1	NA	1	0	0	0	0	0	0	0	0	1	0	0	0	0	1	0	0	0	0	1	0	0	5	2	2	2	1	2	3					1	1	1	1	NA	1	1
2142	2142	1	3	2	3	1	1	1	NA	1	0	0	0	0	0	0	0	0	0	0	1	0	0	0	0	1	0	0	0	0	1	5	2	2	2	2	2	4					1	1	5	1	5	5	1
2143	2143	1	4	2	3	1	3	3	2	1	1	0	1	0	0	0	0	1	0	1	0	0	1	1	1	0	0	0	0	0	1	1	2	2	1	3	1	4					1	2	1	2	2	2	1
2144	2144	4	4	2	3	1	3	2	1	0	1	0	1	0	0	0	0	0	0	1	0	0	0	0	1	0	0	0	0	1	0	5	2	2	1	1	1	3					1	1	2	2	2	1	1
2145	2145	2	5	2	3	1	3	2	2	1	0	0	1	0	0	0	0	0	1	1	0	0	0	1	1	0	0	0	1	1	0	5	2	2	3	1	1	3					1	4	4	4	3	2	2
2146	2146	1	4	2	1	2	3	2	1	1	0	0	0	0	0	0	1	0	1	0	0	1	0	1	0	0	0	0	1	0	0	4	2	1	2	3	2	NA					NA	2	3	3	3	2	2
2147	2147	2	3	2	3	1	3	3	2	1	0	0	1	0	0	0	0	0	0	1	0	0	0	0	0	0	0	0	0	0	0	1	2	2	2	2	1	1	x			x	1	3	4	4	3	1	1
2148	2148	1	6	2	4	1	2	1	NA	1	0	0	0	0	0	0	0	0	0	0	1	0	0	0	0	1	0	1	0	0	0	1	2	2	1	2	2	1	x	x	x	x	1	4	4	4	4	3	4
2149	2149	3	4	3	1	2	1	1	NA	1	0	0	0	0	0	0	0	0	0	0	1	0	0	0	0	1	0	0	0	0	1	3	2	2	2	3	2	3					1	1	4	2	1	1	1
2150	2150	1	4	2	3	NA	3	2	2	1	0	0	0	0	0	0	0	0	1	1	0	0	0	1	1	0	1	1	1	1	0	1	1	2	2	1	1	1		x	x	x	1	3	2	3	3	1	1
2151	2151	4	6	1	8	2	3	2	2	1	0	0	1	0	0	0	0	0	0	0	1	0	0	0	0	1	0	0	0	0	1	5	2	2	2	2	2	3					1	1	1	3	1	1	1
2153	2153	2	5	4	2	2	3	1	NA	1	0	0	0	0	0	0	0	0	0	0	1	0	0	0	0	1	0	0	0	0	1	5	2	2	2	2	2	3					1	1	1	2	1	1	1
2154	2154	3	6	2	3	1	3	2	2	1	1	0	1	0	0	0	0	0	0	1	0	0	1	0	1	0	0	1	0	1	0	5	2	2	2	2	1	3					1	2	3	2	1	1	1
2155	2155	1	6	2	4	2	3	3	2	1	0	0	0	0	0	0	0	0	1	0	0	0	0	1	0	0	0	0	1	0	0	1	2	2	2	1	2	1					1	1	3	2	1	1	1
2156	2156	4	5	2	1	1	3	2	1	1	0	0	0	0	0	0	0	0	0	0	1	0	0	1	0	0	0	0	1	0	0	1	2	2	2	2	2	1	x				1	2	3	2	2	2	1
2157	2157	2	5	2	4	1	3	2	2	1	0	0	0	0	0	0	0	0	0	0	1	0	0	0	0	1	0	0	0	0	1	5	2	2	2	2	2	3					1	3	3	4	4	3	3
2158	2158	1	4	2	4	1	2	3	2	1	0	0	0	0	0	0	0	0	0	0	1	0	0	0	1	0	0	0	1	1	0	5	2	2	2	3	3	3					1	1	1	1	1	1	1
2160	2160	1	6	5	1	1	1	1	NA	1	0	0	0	0	0	0	0	0	0	1	0	0	0	0	1	0	0	0	0	1	0	5	2	2	2	2	1	3					1	2	1	3	5	1	1
2161	2161	1	4	2	3	1	3	3	1	1	0	0	0	0	0	0	0	0	0	0	1	0	0	1	0	0	0	0	0	0	1	5	1	2	2	2	2	3					1	1	1	1	1	1	1
2162	2162	1	4	4	1	1	3	2	2	1	0	0	0	0	0	0	0	0	0	0	1	0	0	0	1	0	0	0	0	1	0	1	2	2	2	3	1	1					1	3	1	2	1	1	1
2163	2163	4	4	2	3	1	2	3	2	1	0	0	1	0	0	0	0	0	1	1	0	0	0	1	1	0	0	0	1	1	0	1	2	2	2	1	1	1	x		x	x	1	4	4	4	2	2	1
2164	2164	1	4	2	3	1	3	2	1	1	0	0	0	0	0	0	0	0	0	0	1	0	0	1	0	0	0	0	1	0	0	1	2	2	2	2	2	1		x	x		1	2	2	3	2	2	2
2165	2165	1	5	3	1	2	3	3	2	1	0	0	0	1	0	0	0	0	0	0	1	1	0	0	0	0	1	0	0	0	0	1	2	2	2	2	2	3					1	1	3	5	1	1	1
2166	2166	1	5	3	3	1	3	1	NA	1	0	0	0	0	0	0	0	0	0	0	1	0	0	0	0	0	0	0	0	0	1	5	1	2	2	2	2	3					1	4	4	4	5	4	4
2167	2167	1	5	3	6	2	3	1	NA	1	0	0	0	0	0	0	0	1	0	0	0	0	1	0	0	0	0	1	0	0	0	4	2	2	3	2	2	1		x	x		1	2	3	2	5	1	1
2168	2168	3	4	2	4	1	1	1	NA	1	0	0	0	0	0	0	0	0	0	0	1	0	0	0	0	1	0	0	0	0	1	1	2	2	2	2	2	1			x		1	1	1	3	1	1	1
2169	2169	1	6	3	8	2	3	2	1	1	0	0	0	0	0	0	0	0	0	0	1	0	0	0	0	1	0	0	0	0	1	1	2	2	2	2	2	1			x	x	1	3	3	4	3	1	1
2171	2171	1	3	2	8	2	1	2	1	1	0	0	0	0	0	0	0	0	0	0	1	0	0	0	0	1	0	0	0	0	1	1	2	2	2	1	3	2		x	x		1	5	5	5	5	5	5
2173	2173	1	5	2	3	1	3	1	NA	1	0	0	0	0	0	0	1	0	0	0	0	1	0	0	0	0	1	0	0	0	0	5	2	1	2	2	2	3					1	1	3	3	5	1	1
2174	2174	4	6	4	1	1	3	1	NA	1	0	0	0	0	0	0	0	0	0	0	1	0	0	0	0	1	0	0	0	0	1	3	1	2	2	2	2	4					1	2	NA	NA	1	1	1
2175	2175	1	3	2	1	2	3	3	2	1	0	0	0	0	0	0	0	0	0	0	1	0	0	0	0	1	0	0	0	0	1	1	2	2	2	2	2	1		x	x		1	1	2	3	1	1	1
2176	2176	1	4	2	4	1	2	3	2	1	0	0	0	0	0	0	1	0	0	0	0	1	0	0	0	0	0	0	0	0	1	1	2	1	2	2	2	1		x	x		1	5	4	4	2	2	2
2177	2177	1	4	2	3	1	3	2	2	1	0	1	0	1	0	0	0	0	0	0	1	0	0	1	0	0	0	0	1	0	0	5	2	2	2	2	3	3					1	1	1	1	1	1	1
2178	2178	2	3	3	3	1	3	2	1	1	0	0	0	0	0	0	0	0	1	0	0	0	0	0	0	1	0	0	0	0	1	5	2	2	2	2	2	1		x	x	x	1	2	4	4	2	2	2
2179	2179	4	3	2	4	2	3	2	1	0	0	0	0	0	0	1	0	0	0	0	1	0	0	0	0	1	0	0	0	0	1	5	2	3	2	2	2	1			x		1	1	3	3	1	1	1
[truncated: 1,891 more rows]
[truncated: 79 more columns]
