# Supplementary material for: Canine vaccination in Germany: A survey of owner attitudes and compliance
Source: PLoS One. 2020 Aug 27;15(8):e0238371. doi: 10.1371/journal.pone.0238371 (PMC7451643; doi:10.1371/journal.pone.0238371)
Supplement: S2 Dataset — (CSV) [file pone.0238371.s009.csv]

	Estimate	Std. Error	z value	Pr(>|z|)	OR	2.5 %	97.5 %
(Intercept)	1,430749	0,291824	4,902784	1,00E-06	4,181832	2,365312	7,42876
Number_dogs 2	0,11757	0,116859	1,00608	0,314377	1,12476	0,894694	1,414791
Number_dogs 3	-0,189194	0,184763	-1,023981	0,305844	0,827626	0,575599	1,188198
Number_dogs 4 or more	-0,365824	0,2052	-1,782772	0,074623	0,693625	0,46326	1,036123
Age_dog 8-16 weeks	-0,003357	0,52793	-0,006359	0,994926	0,996648	0,358742	2,863868
Age_dog 16 weeks-15 months	1,123763	0,210769	5,331732	0	3,076408	2,04556	4,676868
Age_dog 5-10 years	-0,587941	0,11614	-5,062341	0	0,55547	0,44203	0,697016
Age_dog 10 years or older	-0,951082	0,160597	-5,922149	0	0,386323	0,281483	0,528429
Age_dog unknown	-0,756498	0,808433	-0,935759	0,349397	0,469307	0,092301	2,371125
Dog_swimming never	-0,309258	0,133384	-2,31855	0,020419	0,733992	0,564943	0,953171
Dog_swimming rare	-0,155671	0,113234	-1,374775	0,169201	0,855841	0,68536	1,068459
Typeofdog_family no	0,454872	0,258795	1,757652	0,078807	1,575972	0,95172	2,627868
Typeofdog_working yes	0,722469	0,270817	2,66774	0,007636	2,059511	1,218599	3,528933
Previous24months_boardingkennel yes	-0,418702	0,173138	-2,418308	0,015593	0,6579	0,467924	0,922853
Previous24months_boardingkennel unknown	0,538481	0,418685	1,286125	0,1984	1,713402	0,759095	3,930969
Laststay_abroad yes, previous 12 months	0,22306	0,109564	2,035879	0,041763	1,249895	1,008422	1,549647
Laststay_abroad yes, previous 24 months	0,283154	0,184623	1,53369	0,125106	1,327309	0,924583	1,907576
Laststay_abroad yes, previous 36 months	0,598123	0,247943	2,412338	0,015851	1,818702	1,120453	2,963999
Plannedstay36_boardingkennel yes	0,584182	0,215149	2,715242	0,006623	1,793524	1,178691	2,740838
Plannedstay36_boardingkennel unknown	0,102347	0,186185	0,549706	0,582521	1,107768	0,770009	1,598546
Plannedstay36_dogshow yes	0,431898	0,188199	2,294905	0,021739	1,540178	1,068169	2,235052
Plannedstay36_dogshow unknown	0,190993	0,197852	0,965334	0,334377	1,210451	0,822616	1,787807
Plannedstay36_dogschool yes	0,354018	0,118162	2,996041	0,002735	1,424781	1,13054	1,796904
Plannedstay36_dogschool unknown	0,210262	0,158971	1,32265	0,185952	1,234002	0,903874	1,686136
Information_vet helpful	-0,409129	0,126773	-3,227254	0,00125	0,664229	0,517862	0,851372
Information_vet nothelpful	-0,941408	0,156628	-6,010461	0	0,390078	0,286692	0,529875
Information_vet notused	-0,938427	0,243182	-3,858957	0,000114	0,391243	0,241603	0,62748
Information_hoemeopathic veryhelpful	-0,993787	0,22704	-4,377146	1,20E-05	0,370172	0,235029	0,573168
Information_hoemeopathic helpful	-0,93596	0,182103	-5,13972	0	0,392209	0,273329	0,558433
Information_hoemeopathic nothelpful	-0,441838	0,19212	-2,299798	0,02146	0,642854	0,44094	0,936942
Information_books veryhelpful	-0,431846	0,208197	-2,074217	0,038059	0,64931	0,430854	0,975059
Information_books helpful	-0,178494	0,121923	-1,463983	0,143199	0,836529	0,658669	1,062466
Information_books nothelpful	0,247167	0,182313	1,355725	0,175187	1,280392	0,896399	1,83264
Knowledge_vaccination good	0,003588	0,123317	0,029094	0,976789	1,003594	0,787918	1,277927
Knowledge_vaccination average	-0,166111	0,169496	-0,98003	0,327071	0,846952	0,607383	1,180716
Knowledge_vaccination poor	-1,412545	0,409252	-3,45153	0,000557	0,243523	0,10495	0,526906
Veterinarian_leptospirosis every 2 years	-0,499882	0,24321	-2,055353	0,039845	0,606602	0,376773	0,97847
Veterinarian_leptospirosis every 3 years or less frequently	-1,327959	0,292709	-4,536797	6,00E-06	0,265018	0,147895	0,466741
Veterinarian_leptospirosis only when needed	-1,237832	0,386002	-3,206806	0,001342	0,290012	0,135058	0,616023
Veterinarian_leptospirosis never	-2,492737	0,405444	-6,148164	0	0,082683	0,036033	0,177773
Veterinarian_leptospirosis unknown	-1,559269	0,153172	-10,179877	0	0,21029	0,155368	0,283303
Veterinarian_rabies yearly	-0,569934	0,138822	-4,10551	4,00E-05	0,565563	0,430481	0,74197
Veterinarian_rabies every 2 years	0,100236	0,16514	0,606976	0,543867	1,105432	0,800445	1,52977
Veterinarian_rabies less frequently than every 3 years	-0,611462	0,709363	-0,861988	0,388694	0,542557	0,11232	1,964902
Veterinarian_rabies only when needed	0,083312	0,425761	0,195678	0,844862	1,086881	0,465552	2,478795
Veterinarian_rabies never	-0,34945	0,573223	-0,609623	0,542112	0,705076	0,217235	2,088089
Veterinarian_rabies unknown	0,562311	0,222453	2,527776	0,011479	1,754722	1,135037	2,716143
Veterinarian_S/P yearly	0,574745	0,164251	3,499196	0,000467	1,776677	1,287773	2,452503
Veterinarian_S/P every 2 years	0,59266	0,232093	2,553543	0,010663	1,808793	1,150421	2,858966
Veterinarian_S/P less than every 3 years	-1,571776	0,697071	-2,25483	0,024144	0,207676	0,043648	0,724202
Veterinarian_S/P only when needed	-0,532933	0,363744	-1,465132	0,142885	0,586881	0,284517	1,18748
Veterinarian_S/P never	0,218843	0,475603	0,460137	0,645418	1,244635	0,482172	3,131973
Veterinarian_S/P unknown	-0,110198	0,20962	-0,525702	0,599095	0,895657	0,593661	1,350716
Vacdecision_VAAEs unimportant	-0,271281	0,280462	-0,967262	0,333413	0,762403	0,440373	1,32463
Vacdecision_VAAEs somewhat unimportant	0,310173	0,229067	1,354072	0,175713	1,363661	0,874187	2,148166
Vacdecision_VAAEs somewhat important	0,402354	0,155379	2,589506	0,009611	1,495341	1,103692	2,030065
Vacdecision_VAAEs important	-0,074956	0,137781	-0,544023	0,586426	0,927785	0,707853	1,215064
Vacdecision_consultation unimportant	-0,649936	0,184138	-3,529619	0,000416	0,522079	0,363484	0,748433
Vacdecision_consultation somewhat unimportant	-0,359443	0,19336	-1,85893	0,063037	0,698065	0,477275	1,018927
Vacdecision_consultation somewhat important	-0,154616	0,141393	-1,093517	0,274167	0,856744	0,649251	1,130364
Vacdecision_consultation important	0,073745	0,146496	0,503394	0,614687	1,076533	0,808112	1,435398
Vacdecision_severity unimportant	0,405001	0,225945	1,792474	0,073057	1,499304	0,964959	2,341306
Vacdecision_severity somewhat unimportant	-0,109175	0,31514	-0,346434	0,729016	0,896573	0,479859	1,653227
Vacdecision_severity somewhat important	-0,313359	0,176575	-1,774645	0,075956	0,730988	0,515922	1,03142
Vacdecision_severity important	-0,304335	0,131999	-2,305581	0,021134	0,737614	0,56926	0,955261
Vacdecision_age unimportant	0,207089	0,16468	1,257525	0,208564	1,230092	0,890725	1,699176
Vacdecision_age somewhat unimportant	0,376495	0,196553	1,915493	0,05543	1,457169	0,992525	2,14567
Vacdecision_age somewhat important	0,47944	0,140351	3,416016	0,000635	1,61517	1,227135	2,127759
Vacdecision_age important	0,115101	0,146987	0,783072	0,433585	1,121987	0,840978	1,496649
Deterrents_others yes	-0,337408	0,218622	-1,543341	0,122748	0,713618	0,462938	1,092026
Discouraged_VAAEs yes	-1,037352	0,161578	-6,420116	0	0,354392	0,25741	0,48518
Discouraged_VAAEs no	-0,035116	0,124002	-0,283187	0,777034	0,965494	0,75738	1,231709
Gender_owner male	-0,296053	0,206073	-1,43664	0,15082	0,743748	0,495755	1,112913
Attitude_vaccination generally positive	-0,532446	0,120394	-4,422517	1,00E-05	0,587167	0,463486	0,743155
Attitude_vaccination somewhat sceptical	-0,960446	0,202185	-4,75034	2,00E-06	0,382722	0,256706	0,56741
Attitude_vaccination opposed	-0,916921	0,463839	-1,97681	0,048063	0,399748	0,152311	0,95396
Tetanus_owner yes	0,455255	0,167298	2,72122	0,006504	1,576575	1,137122	2,191741
Tetanus_owner unknown	-0,226831	0,375466	-0,604133	0,545755	0,797055	0,377553	1,650251
Diphtheria_owner yes	-0,121993	0,122242	-0,997967	0,318295	0,885154	0,696007	1,124088
Diphtheria_owner unknown	-0,443975	0,179277	-2,476478	0,013269	0,641482	0,451156	0,911372
