# Supplementary material for: Canine vaccination in Germany: A survey of owner attitudes and compliance
Source: PLoS One. 2020 Aug 27;15(8):e0238371. doi: 10.1371/journal.pone.0238371 (PMC7451643; doi:10.1371/journal.pone.0238371)
Supplement: S3 Dataset — (CSV) [file pone.0238371.s010.csv]

Questionnaire	Quest. last_leptospirosis vaccination	Quest. last_rabies vaccination	Quest. last_S/P vaccination	Vacc. passp. last_leptospirosis vaccination	Vacc. passp. last_rabies vaccination	Vacc. passp. last_S/P vaccination
6	2	2	2	2	1	1
30	1	1	1	1	1	1
38	2	1	1	2	1	1
42	1	1	1	1	1	1
95	5	1	1	2	1	1
130	1	2	1	2	1	1
158	1	2	2	1	1	1
179	5	5	5	1	2	2
191	5	1	1	1	1	1
206	5	1	1	1	1	1
240	5	2	2	2	2	2
384	1	1	1	1	1	1
406	3	3	3	2	2	2
407	2	1	2	2	1	1
430	1	1	1	1	1	1
459	1	2	1	1	1	1
464	1	1	1	1	1	1
478	1	1	1	1	1	1
484	1	1	2	1	1	2
531	1	1	1	1	1	1
535	1	1	1	1	1	1
562	5	1	1	2	2	2
582	2	2	2	2	1	1
713	1	1	1	1	1	1
819	1	2	1	1	1	1
824	5	1	1	2	1	1
827	1	1	1	1	1	1
833	3	2	2	2	1	2
840	1	1	1	1	1	1
853	1	1	1	1	1	1
861	2	2	2	2	1	2
891	1	2	1	1	1	1
931	1	2	2	1	1	1
961	1	2	1	1	1	1
978	1	1	1	1	1	1
985	1	1	1	1	1	1
1053	3	3	3	2	2	2
1067	1	1	1	1	1	1
1071	2	2	2	1	1	1
1081	1	1	1	2	1	2
1085	5	1	5	1	1	1
1114	1	2	1	1	1	1
1119	2	2	2	2	1	3
1161	1	1	1	2	1	1
1232	1	1	1	2	1	1
1237	5	2	1	1	1	1
1257	5	5	5	2	1	3
1258	1	1	1	1	1	1
1276	5	1	1	1	1	1
1279	1	2	1	1	1	1
1313	1	2	1	1	1	1
1341	1	2	1	1	1	1
1359	1	2	2	1	1	1
1383	1	1	1	1	1	1
1398	1	1	1	1	1	1
1400	1	1	1	1	1	1
1404	3	1	3	1	1	2
1424	1	1	1	1	1	1
1433	1	1	1	1	1	1
1443	1	1	1	1	1	1
1450	1	1	1	1	1	1
1453	1	1	1	1	1	1
1523	1	1	1	1	1	3
1554	1	1	1	1	1	1
1576	4	1	1	3	1	1
1579	1	2	1	1	1	1
1592	1	2	2	1	1	1
1617	1	1	1	1	1	1
1626	1	1	1	1	1	1
1640	5	5	5	2	1	2
1665	5	5	5	1	1	1
1667	2	2	2	1	1	1
1668	5	1	2	1	1	1
1677	2	1	2	2	1	1
1698	2	2	3	1	1	2
1722	1	2	2	1	1	2
1746	1	1	1	1	1	1
1750	2	2	2	2	1	1
1760	1	2	1	1	1	1
1808	4	4	2	3	3	1
1858	2	2	5	1	1	3
1870	1	1	1	1	1	1
1890	2	2	2	2	1	2
1905	1	1	1	1	1	1
1909	5	1	1	1	1	1
1920	1	2	1	1	1	1
1927	2	2	2	2	1	1
1934	2	2	2	2	1	1
1945	1	2	1	1	1	1
1963	1	2	1	1	1	1
1988	1	1	1	1	1	1
2009	1	2	1	1	1	1
2013	2	2	2	2	1	1
2023	2	1	2	2	1	1
2032	1	1	1	1	1	1
2036	5	1	1	1	1	1
2043	3	3	3	2	2	2
2057	1	2	1	1	1	1
2077	1	1	5	1	1	1
2086	1	2	1	1	1	1
2096	1	1	1	1	1	1
2101	5	5	5	1	1	1
2108	1	2	1	1	1	1
2112	1	2	1	1	1	1
2120	1	2	2	1	1	1
2143	1	1	1	1	1	1
2167	1	1	1	1	1	1
2173	2	2	2	2	1	1
2185	1	2	1	1	1	1
2186	1	1	1	1	1	1
2187	5	1	5	1	1	1
2193	1	1	1	1	1	1
2194	2	2	2	2	1	1
2204	1	4	1	1	3	1
2210	1	1	1	2	1	1
2228	3	3	3	2	2	2
2241	5	5	5	1	1	1
2248	2	2	2	2	2	2
2268	1	1	1	1	1	1
2273	1	2	1	1	1	1
2276	1	1	1	1	1	1
2277	1	1	1	1	1	1
2282	1	2	1	1	1	1
2286	1	1	1	1	1	1
2292	5	1	1	1	1	1
2296	1	2	2	1	1	1
2303	1	1	1	1	1	1
2307	1	1	1	1	1	1
2313	1	1	1	1	1	1
2314	1	1	1	1	1	1
2315	1	1	1	1	1	1
2316	1	1	1	1	1	1
2329	1	1	1	1	1	1
2330	1	1	1	1	1	1
2337	1	2	1	1	1	1
2350	1	2	1	1	1	1
2356	2	1	2	2	1	1
2357	1	1	1	1	1	1
2371	2	2	2	2	1	1
2403	1	1	1	1	1	1
2413	2	2	2	1	1	1
2449	1	2	1	1	2	1
2450	1	2	1	1	1	1
2458	1	2	1	1	2	1
2461	3	2	3	2	1	2
2470	5	1	5	1	1	1
2472	1	2	1	1	1	1
2479	1	2	2	1	1	1
2485	1	1	1	1	1	1
2487	1	1	1	1	1	1
2501	1	1	1	2	1	1
2503	2	2	2	2	1	1
2510	1	1	1	1	1	1
2521	1	1	1	2	1	1
2544	1	1	1	1	1	1
2554	3	3	3	2	2	2
2560	3		1	2	1	2
2568	2	1	2	2	1	2
2575	1	2	1	1	1	1
2576	1	1	1	1	1	1
2582	2	2	2	2	1	1
2590	1	1	1	1	1	1
2593	5	1	5	1	1	1
2594	3	3	3	2	2	2
2601	4	4	3	3	3	2
2613	5	5	5	1	1	1
2629	1	2	1	1	1	1
2634	1	2	2	1	1	2
2651	2	2	2	2	1	1
2654	1	1	1	1	1	1
2659	5	1	1	1	1	1
2670	2	2	2	2	1	1
2671	1	1	1	1	1	1
2687	1	1	1	1	1	1
2691	2	2	2	2	1	1
2694	1	1	1	1	1	1
2704	1	1	1	1	1	1
2723	5	1	5	1	1	1
2730	1	1	1	1	1	1
2736	2	2	3	2	1	2
2745	4	2	4	1	1	1
2748	2	2	2	2	2	2
2751	1	1	1	1	1	1
2754	1	1	5	1	1	1
2756	2	2	2	1	1	1
2770	2	2	2	2	1	1
2774	1	2	2	1	1	1
2804	2	2	2	2	1	1
2808	1	2	5	1	1	1
2814	1	1	1	1	1	1
2817	1	1	1	1	1	1
2818	2	2	2	2	1	1
2822	1	1	1	1	1	1
2838	1	2	1	1	1	1
2862	1	1	1	1	1	1
2866	2	2	2	1	1	1
2868	1	2	1	1	1	1
2877	2	1	1	1	1	1
2883	1	1	1	1	1	1
2900	2	1	2	2	1	1
2924	2	2	2	2	1	2
2930	1	2	2	1	1	1
2956	3	3	3	2	2	2
3003	2	2	2	2	1	1
3009	1	2	2	1	1	1
3046	1	2	2	1	1	1
3048	2	2	2	2	1	1
3069	1	1	5	1	1	1
3083	1	2	1	1	1	1
3090	1	2	1	1	1	1
3099	1	1	1	1	1	1
3105	3	3	3	2	2	2
3113	3	2	3	2	1	2
3123	1	1	2	1	1	1
3124	1	2	1	2	1	1
3130	1	1	1	1	1	1
3135	3	2	3	2	1	2
3168	1	1	1	1	1	1
3170	2	2	5	2	1	1
3188	1	2	1	1	1	1
3191	1	1	1	1	1	1
3196	1	2	1	1	1	1
3207	5	5	5	1	1	1
3252	1	2	2	1	1	1
3258	1	1	1	1	1	1
3259	2	2	2	2	1	2
3287	1	2	2	1	1	1
3305	1	1	1	1	1	1
3309	2		2	2	2	1
3315	2	2	2	2	1	1
3328	2	2	2	2	1	1
3345	1	1	1	1	1	1
3346		2	5	1	1	1
3350	1	1	1	1	1	1
3354	1	1	1	1	1	1
3364	1	1	1	1	1	1
3383	1	2	1	1	1	1
3384	1	2	1	1	1	1
3398	1	1	1	1	1	1
3404	1	1	1	1	1	1
3406	1	2	1	1	1	1
3412	1	1	5	1	1	1
3431	1	1	1	1	1	1
3441	1	2	1	1	1	1
3448	5	1	1	1	3	1
3450	1	2	2	1	1	1
3452	1	2	1	1	1	1
3460	1	1	1	1	1	1
3463	1	2	1	1	1	1
3471	1	1	1	1	1	1
3473	1	1	1	1	1	1
3475	1	1	1	1	1	1
3489	2	3	3	2	2	2
3492	1	2	2	1	1	1
3494	1	1	1	1	1	1
3497	5	1	5	1	1	1
3503	2	2	2	2	1	1
3512	1	1	1	1	1	1
3516	3	2	3	2	1	2
3536	5	2	5	1	1	1
3544	1	4	1	1	1	1
3565	4	2	3	2	1	2
3569	1	1	1	1	1	1
3591	1	1	2	1	1	1
3599	2	1	1	2	1	1
3627	1	2	1	1	1	2
3632	4	1	1	3	1	1
3643	5	1	1	1	1	1
3660	1	1	1	1	1	1
3661	1	1	1	1	1	1
3667	1	2	1	1	1	1
3681	1	1	1	1	1	1
3686	2	2	2	2	1	1
3692	5	1	1	1	1	1
3704	1	2	2	1	1	1
3712	2	2	2	2	1	1
3719	1	2	1	1	1	1
3723	5	3	3	2	2	2
3761	3	2	3	2	1	2
3776	1	1	2	1	1	1
3782	5	1	1	1	1	1
3793	1	2	1	1	1	1
3800	2	2	2	1	1	1
3801	5	2	1	1	1	1
3813	5	1	1	1	1	1
3817	1	1		1	1	1
3824	2	2	2	2	1	1
3835	5		2	2	2	2
3846	2	2	2	2	1	1
3851	5	1	1	1	1	1
3867	1	1	1	1	1	1
3890	3	2	3	2	1	2
3894	3	3	3	2	2	2
3903	2	1	2	2	1	1
3905	1	1	1	1	1	1
3908	1	1	2	1	1	1
3929	1	1	1	1	1	1
3948	5	1	5	2	1	2
3949	2	2	2	2	1	1
3951	1	2	1	1	1	1
3957	1	1	1	1	1	1
3965	1	2	1	1	1	1
3966	1	2	1	1	1	1
3970	4	4	1	1	3	1
3976	1	2	2	1	1	1
3985	1	2	1	1	1	1
3990	1	2	2	1	1	1
3997	1	2	2	1	1	1
4001	1	1	1	1	1	1
4005	1	1	1	1	1	1
4008	1	1	1	2	1	1
4014	1	2	1	1	1	1
4033	5	1	5	1	1	1
4070	1	2	1	1	1	1
4072	1	2	2	1	1	1
4086	2	2	2	2	1	2
4099	1	1	1	1	1	1
4100	1	2	1	1	1	1
4113	1	1	1	1	1	1
4119	1	1	2	1	1	1
4120	2	1	1	2	1	1
4126	1	1	1	1	1	1
4128	2	1	1	2	1	1
4136	1	1	1	1	1	1
4142	1	2	1	1	1	1
4146	1	2	5	1	1	1
4147	1	1	1	1	1	1
4150	1	1	1	1	1	1
4157	2	2	5	1	1	1
4163	3	1	5	2	1	2
4165	1	1	1	1	1	1
4166	1	1	1	1	1	1
4172	2	2	2	2	1	1
4174	3	2	3	2	1	2
4177	5	1	1	1	1	1
4181	3	3	3	2	2	2
4182	2	2	2	2	1	1
4188	1	1	1	1	1	1
4192	2	3	5	1	1	1
4200	5	1		1	1	1
Legend	1 = within the previous year	1 = within the previous year	1 = within the previous year	1= within the previous year	1= within the previous 3 years	1= within the previous 3 years
	2= more than 1 to 3 years ago	2= more than 1 to 3 years ago	2= more than 1 to 3 years ago	2= more than 1 year ago	2= more than 3 years ago	2= more than 3 years ago
	3= more than 3 years ago	3= more than 3 years ago	3= more than 3 years ago	3= never	3= never	3= never
	4= never	4= never	4= never
	5= unknown	5= unknown	5= unknown
